# Supplementary material for: Racial differences in testing for infectious diseases: An analysis of jail intake data
Source: PLoS One. 2023 Dec 20;18(12):e0288254. doi: 10.1371/journal.pone.0288254 (PMC10732427; doi:10.1371/journal.pone.0288254)
Supplement: S1 File — (CSV) [file pone.0288254.s001.csv]

Age	idtest_visit	idtestanswer_visit	hcvresultsreceived_visit	hivresultsreceived_visit	hiv_yn_visit	hcv_yn_visit	housing_rounds_visit	psych_treated_visit_most	race1	foreign_yn	stays	days incarcerated
43	1	0	0	0	0	0	0	1	Black	1	1	52
31	1	1	0	0	0	0	0	1	White	0	1	4
31	1	0	0	0	0	0	1	1	Black	0	1	945
24	0		0	0	0	0	0	1	White	0	2	49
40	1	0	0	0	0	0	0	0	Unknown	1	1	36
30	1	1	0	0	0	0	0	0	Unknown	0	1	182
32	0		0	0	0	0	0	1	White	0	2	161
25	1	0	0	0	0	0	0	0	Black	0	1	52
47	1	0	0	0	0	0	0	1	White	0	1	151
43	1	0	0	0	0	0	0	1	Black	0	1	14
29	1	0	0	0	0	0	0	0	Black	0	1	1
58	1	0	0	0	0	0	0	1	White	0	1	381
59	1	0	0	0	0	0	0		Black	0	1	2
40	1	1	1	1	0	0	1	1	White	0	2	408
36	1	1	1	1	0	0	1	1	White	0	2	237
29	1	0	0	0	0	0	1	0	Hispanic	1	1	218
56	1	0	0	0	0	0	0	1	Hispanic	0	1	4
31	1	0	0	0	0	0	1		Hispanic	0	1	36
29	0		0	0	0	0	1	0	Black	1	2	225
44	1	0	0	0	0	0	0	0	White	0	1	17
55	0		0	0	0	0	0		Hispanic	1	1	128
38	1	1	0	0	0	0	0	1	Hispanic	1	1	57
45	1	0	0	0	0	0	0	0	Hispanic	0	2	104
36	1	1	0	0	0	0	0	1	Hispanic	0	2	4
39	1	0	0	0	0	0	0	1	White	0	1	2
25	0		0	0	0	0	0	0	Hispanic	0	2	175
37	1	0	0	0	0	0	0	1	Hispanic	1	1	27
49	1	0	0	0	1	0	1	0	Hispanic	0	1	34
27	1	0	0	0	0	0	0	1	Hispanic	1	2	18
42	1	0	0	0	0	0	0	0	Black	1	1	17
31	0		0	0	0	0	0	0	Black	1	2	184
44	1	1	0	0	0	0	0	1	Black	0	1	21
37	1	1	0	0	0	0	0	1	White	0	1	366
49	1	0	0	0	0	0	0	0	White	0	1	1
26	1	0	0	0	0	0	0	0	Hispanic	1	1	379
25	1	0	0	0	0	0	0	1	Hispanic	0	1	130
35	1	0	0	0	0	0	0	1	Hispanic	1	1	134
23	1	0	0	0	0	0	0	1	Hispanic	0	1	1
37	0		0	0	0	0	0	0	Hispanic	1	2	52
49	1	0	0	0	0	0	0	1	White	0	1	11
29	1	0	0	0	0	0	0	0	White	0	1	1
25	1	0	0	0	0	0	0	0	Hispanic	0	1	11
59	1	0	0	0	0	0	1	1	American Indian/Other	0	1	55
38	1	0	0	0	0	0	1	1	Hispanic	0	1	139
32	1	0	0	0	0	0	0	1	Hispanic	0	1	153
56	1	0	0	0	0	0	0	0	Black	0	1	21
46	0		0	0	0	0	0	0	White	0	2	4
52	1	0	0	0	0	0	1	0	White	0	2	37
35	1	1	0	0	0	0	0	0	White	0	1	59
38	1	1	0	0	0	0	1	1	Black	0	1	28
56	1	1	0	0	0	0	0	0	White	0	2	77
44	1	0	0	0	0	0	0	1	White	0	2	216
32	1	1	0	0	0	0	0	0	Black	0	2	122
49	1	1	0	0	0	0	0	0	Black	0	1	15
23	1	0	0	0	0	0	1	1	Black	0	1	133
47	1	0	0	0	0	0	0	0	Unknown	1	1	2
50	1	0	0	0	0	0	0	1	Unknown	1	1	1
32	1	0	0	0	0	0	0	0	White	0	2	12
48	1	0	0	0	0	0	0	1	White	0	1	8
44	1	0	0	0	0	0	0	1	White	0	1	93
45	1	1	0	0	0	0	0	1	Hispanic	1	1	8
22	1	1	0	0	0	0	1	0	Hispanic	0	2	310
26	1	0	0	0	0	0	0	0	White	0	2	0
59	1	1	1	1	0	0	0	1	Black	0	1	229
65	0		0	0	0	0	0	1	White	0	2	42
31	1	1	0	0	0	0	0	1	White	0	1	0
55	1	1	0	0	0	0	0	0	White	0	1	27
23	1	0	0	0	0	0	0	0	Hispanic	0	1	12
32	0		0	0	0	0	1	1	White	0	2	441
48	1	1	0	0	0	0	1	1	Black	0	2	146
53	1	0	0	0	0	0	0	1	Black	0	1	11
54	1	0	0	0	0	0	1	1	Black	0	1	32
35	1	0	0	0	0	0	0	1	Black	0	1	1
45	1	0	0	0	0	0	1	1	White	0	1	14
43	1	1	0	0	0	0	1	1	Unknown	1	1	20
42	1	0	0	0	0	0	0	1	Unknown	0	1	1
28	1	0	0	0	0	0	0	0	Black	1	2	5
50	1	0	0	0	0	0	0	0	Unknown	1	1	87
54	1	0	0	0	0	0	0	0	Black	0	2	21
47	1	0	0	0	0	0	1	1	Hispanic	0	2	11
40	0		0	0	0	0	0	1	Hispanic	1	2	287
27	0		0	0	0	0	0	1	Hispanic	0	2	150
30	1	0	0	0	0	0	0	0	Hispanic	1	2	3
56	1	0	0	0	0	0	1	0	Black	0	1	470
40	1	0	0	0	0	0	0	0	White	0	1	4
43	1	0	0	0	0	0	0	0	White	0	1	28
60	1	0	0	0	0	0	0	1	White	0	1	28
24	1	1	0	0	0	0	0	1	Black	0	1	456
26	0		0	0	0	0	0	1	White	0	2	6
46	1	0	0	0	0	0	0	1	White	0	2	170
36	1	1	1	1	0	0	1	1	White	0	2	226
47	1	1	0	0	0	0	0	1	Hispanic	0	1	3
33	1	0	0	0	0	0	0	0	Hispanic	1	1	1
44	1	0	0	0	0	0	0	0	Black	0	1	100
33	1	0	0	0	0	0	0	0	White	0	1	129
37	1	0	0	0	0	0	1	0	Hispanic	1	1	236
39	1	0	0	0	0	0	0	1	White	0	1	6
48	1	0	0	0	0	0	0	0	White	0	1	1
53	1	0	0	0	0	0	0	1	Hispanic	1	1	2
22	1	0	0	0	0	0	0	0	Hispanic	0	1	279
34	1	0	0	0	0	0	0	1	White	0	2	68
58	1	0	0	0	0	0	0	1	Black	0	2	176
30	1	0	0	0	0	0	0	0	White	1	2	312
32	1	0	0	0	0	0	0	0	Hispanic	0	1	29
33	1	1	1	1	0	0	1	1	Hispanic	0	1	103
22	1	0	0	0	0	0	0	1	Hispanic	0	1	28
24	1	0	0	0	0	0	0	1	Hispanic	0	2	1
49	1	0	0	0	0	0	0	0	Hispanic	0	1	24
30	1	0	0	0	0	0	1	0	Hispanic	1	2	718
32	1	0	0	0	0	0	0	1	Hispanic	1	1	196
26	1	0	0	0	0	0	0	0	Hispanic	1	1	58
22	0		0	0	0	0	1	0	White	0	2	347
25	1	0	0	0	0	0	0	1	Hispanic	0	2	35
33	1	0	0	0	0	0	0	1	Black	0	1	16
30	1	0	0	0	0	0	0	1	Black	0	2	37
37	1	0	0	0	0	0	0	1	White	0	2	0
40	1	0	0	0	0	0	0	0	White	0	1	0
44	1	0	0	0	0	0	1	0	White	0	2	370
29	1	0	0	0	0	0	1	0	Black	0	1	565
37	1	0	0	0	0	0	1	0	White	0	2	139
43	1	0	0	0	0	0	0	0	Black	1	2	48
30	1	0	0	0	0	0	0	0	Hispanic	1	2	1
29	1	0	0	0	0	0	0	1	Hispanic	0	1	278
55	0		0	0	0	0	0		Black	0	1	217
46	1	0	0	0	0	0	0	0	White	0	1	1
29	1	0	0	0	0	0	0	0	White	0	1	14
44	1	0	0	0	0	0	0	1	White	1	1	47
25	1	1	0	0	0	0	0	1	White	0	1	399
34	1	1	0	0	0	0	0	1	Hispanic	0	2	0
38	1	1	1	1	0	0	0	0	White	0	2	61
29	1	0	0	0	0	0	0	0	White	0	2	3
35	1	0	0	0	0	0	0	0	White	1	2	0
32	1	0	0	0	0	0	0	1	Hispanic	0	2	6
36	1	0	0	0	0	0	1	1	White	0	2	109
33	1	1	0	0	0	0	0	0	White	0	1	2
63	1	0	0	0	0	0	0	1	Black	0	2	1
50	0		0	0	0	0	0	0	Black	0	2	83
42	1	1	0	0	0	0	0	1	White	0	1	114
35	1	0	0	0	0	0	0	1	White	0	2	40
34	0		0	0	0	0	0	0	White	0	2	14
29	1	0	0	0	0	0	0	1	White	0	2	0
37	1	1	1	1	0	0	1	1	White	0	2	150
55	1	0	0	0	0	0	0	0	White	0	1	62
38	1	0	0	0	0	0	0	1	White	0	1	30
28	1	0	0	0	0	0	0	1	Black	0	2	40
41	1	0	0	0	0	0	0	1	White	0	1	12
51	1	1	0	0	0	0	0	0	Hispanic	1	2	150
27	1	0	0	0	0	0	0	0	Hispanic	1	2	42
29	1	0	0	0	0	0	0	1	Hispanic	0	1	2
38	1	0	0	0	0	0	1	0	Hispanic	0	1	91
27	1	1	0	0	0	0	0	1	Hispanic	1	1	43
31	1	0	0	0	0	0	0	1	White	0	1	44
33	1	0	0	0	0	0	0	1	White	0	2	27
40	1	1	0	0	0	0	0	1	White	0	1	20
25	1	0	0	0	0	0	1	0	Hispanic	1	2	113
52	1	0	0	0	0	0	0	1	Black	0	1	287
34	1	0	0	0	0	0	1	0	Black	0	1	1184
39	1	0	0	0	0	0	0	0	White	0	2	0
25	1	0	0	0	0	0	0	0	White	0	1	71
41	1	0	0	0	0	0	0	1	Black	1	2	69
29	1	0	0	0	0	0	0	1	White	0	1	9
30	1	1	0	0	0	0	0	0	White	0	1	64
37	1	0	0	0	0	0	0	0	Black	1	1	19
27	0		0	0	0	0	0	1	White	0	2	42
29	0		0	0	0	0	0	0	Unknown	0	2	52
28	1	0	0	0	0	0	0	1	White	1	1	295
33	1	0	0	0	0	0	0	0	Hispanic	0	2	1
30	1	0	0	0	0	0	0	1	Hispanic	0	2	4
34	1	0	0	0	0	0	0	1	Black	0	2	58
32	1	0	0	0	0	0	0	1	Hispanic	0	2	89
35	1	0	0	0	0	0	0	1	Unknown	1	1	1
23	1	1	0	0	0	0	0	0	White	0	2	2
29	1	0	0	0	0	0	0	1	White	0	1	8
33	1	1	1	1	0	0	0	1	Hispanic	0	2	166
62	1	0	0	0	0	0	0	0	Hispanic	1	1	43
35	1	0	0	0	0	0	0	1	White	0	1	3
39	1	1	0	0	0	0	0	0	White	0	1	76
43	0		0	0	0	0	0	0	White	0	2	562
48	1	0	0	0	0	0	0	0	Black	0	2	376
41	1	0	0	0	0	0	1	0	White	1	1	407
61	0		0	0	0	0	0	1	White	0	2	61
43	1	0	0	0	0	0	0	1	White	0	1	15
23	1	0	0	0	0	0	0	1	Hispanic	0	2	4
28	1	1	1	1	0	0	0	0	Black	0	1	288
29	0		0	0	0	0	0	0	White	0	2	1
42	1	0	0	0	0	0	0	1	White	0	1	3
31	1	1	0	0	0	0	1	0	Hispanic	0	2	162
28	1	0	0	0	0	0	0	1	Unknown	1	1	63
39	1	0	0	0	0	0	1	1	Black	0	2	210
30	1	0	0	0	0	0	1	1	White	0	1	478
41	1	1	0	0	0	0	0	1	White	0	2	125
67	1	0	0	0	0	0	0	0	White	0	1	42
32	1	1	0	0	0	0	0	1	White	0	2	3
49	1	0	0	0	0	0	0	0	Hispanic	1	1	346
41	0		0	0	0	0	0	1	Hispanic	1	2	25
46	1	0	0	0	0	0	0	1	Hispanic	0	1	123
45	1	1	1	1	0	0	1	1	White	0	1	180
44	1	0	0	0	0	0	0	0	White	0	1	1
57	0		0	0	0	0	0	1	White	0	2	44
39	1	0	0	0	0	0	1	1	White	0	2	335
44	1	1	0	0	0	0	0	0	Hispanic	1	1	23
37	1	0	0	0	0	0	0	1	Black	0	1	22
56	1	0	0	0	0	0	0	1	Black	0	2	41
31	1	0	0	0	0	0	0	0	Black	0	2	9
39	0		0	0	0	0	1	1	White	0	2	36
54	1	0	0	0	0	0	0	1	Hispanic	1	2	194
25	1	0	0	0	0	0	1	1	White	0	2	189
40	1	0	0	0	0	0	0		Black	0	1	0
53	1	1	0	0	0	0	0	0	Black	1	1	65
31	1	0	0	0	0	0	0	0	White	0	2	2
26	1	0	0	0	0	0	0	1	Hispanic	0	2	15
38	1	0	0	0	0	0	1	1	White	0	2	28
35	1	0	0	0	0	0	0	0	Black	0	1	27
31	1	0	0	0	0	0	0	0	Black	0	2	101
47	1	0	0	0	0	0	0	1	White	0	2	230
25	0		0	0	0	0	0		White	0	2	11
35	1	1	0	0	0	0	0	0	Black	0	2	3
56	1	0	0	0	0	0	0	0	White	0	1	3
35	1	0	0	0	0	0	0	0	Hispanic	0	2	1
60	1	0	0	0	0	0	1	1	Black	0	1	85
48	1	1	0	0	0	0	0	0	White	0	1	2
60	1	0	0	0	0	0	0	1	White	0	1	25
26	1	1	0	0	0	0	1	0	Hispanic	1	1	470
34	1	0	0	0	0	0	0	1	White	0	2	2
29	1	0	1	1	0	0	1	0	Hispanic	0	2	280
57	1	0	0	0	0	0	0	1	Hispanic	1	2	6
29	1	1	0	0	0	0	0	0	Hispanic	0	2	17
29	1	0	0	0	0	0	0	1	Hispanic	0	2	110
30	1	0	0	0	0	0	0	1	Hispanic	0	1	50
38	1	0	0	0	0	0	0	0	White	1	1	49
54	1	0	0	0	0	0	0	0	White	0	1	42
46	1	0	0	0	0	0	0	0	White	0	1	97
30	1	1	0	0	0	0	1		White	0	1	65
38	0		0	0	0	0	0	1	White	0	2	2
24	1	1	0	0	0	0	0	1	White	0	2	25
30	1	0	0	0	0	0	0	0	White	0	1	6
25	1	0	0	0	0	0	0	1	Black	0	1	165
29	1	0	0	0	0	0	0	1	White	0	2	491
38	1	0	0	0	0	0	0	0	White	0	2	26
25	1	0	0	0	0	0	0	0	Black	0	2	3
27	1	0	0	0	0	0	0	0	White	0	1	1
39	1	0	0	0	0	0	0	1	Black	0	1	3
36	1	0	0	0	0	0	0	0	Black	0	2	35
34	1	0	0	0	0	0	0	0	White	0	1	125
39	1	0	0	0	0	0	0	1	White	0	1	32
40	1	0	0	0	0	0	0		Black	0	1	91
67	1	0	0	0	0	0	0	0	White	0	1	119
35	1	0	0	0	0	0	0	0	White	0	1	14
34	1	0	0	0	0	0	0	0	White	0	1	133
48	1	0	0	0	0	0	0	1	White	0	2	122
76	1	0	0	0	0	0	0	1	White	0	1	31
62	1	0	0	0	0	0	0	0	Hispanic	1	1	51
48	1	0	0	0	0	0	0	1	Hispanic	0	2	22
46	1	1	0	0	0	0	0	1	White	1	2	58
30	1	0	0	0	0	0	1	1	Hispanic	0	1	121
21	1	1	0	0	0	0	0	1	Hispanic	1	2	6
49	1	0	0	0	0	0	0	0	Hispanic	0	1	138
34	1	0	0	0	0	0	1	0	Hispanic	0	2	547
38	1	1	0	0	0	0	0	1	Hispanic	0	1	21
25	0		0	0	0	0	1	1	Hispanic	0	2	423
35	0		0	0	0	0	1	1	Hispanic	0	2	148
31	1	0	0	0	0	0	1	0	Hispanic	0	1	181
30	1	0	0	0	0	0	1	1	Hispanic	1	1	164
53	1	0	0	0	0	0	0	0	White	0	2	38
32	1	0	0	0	0	0	0	0	White	0	1	36
48	1	0	0	0	0	0	0	1	White	0	1	5
36	1	0	0	0	0	0	0	1	White	0	2	62
36	1	0	0	0	0	0	0	1	White	1	1	1
41	1	0	0	0	0	0	0	0	Black	1	1	21
48	1	1	1	1	0	0	0	1	Black	0	2	76
34	1	1	0	0	0	0	0	1	White	0	1	0
48	1	1	0	0	0	0	0	1	Black	0	1	56
48	1	0	0	0	0	0	0	0	White	0	1	1
35	1	1	0	0	0	0	0	0	Hispanic	1	2	0
31	1	0	0	0	0	0	0		White	0	2	45
32	0		0	0	0	0	0	1	Hispanic	0	2	28
34	1	1	0	0	0	0	0	1	White	0	2	6
36	1	0	0	0	0	0	0	0	White	0	1	14
31	1	1	0	0	0	0	0	1	Black	0	2	3
34	1	1	0	0	0	0	0	1	Black	0	2	92
39	1	0	0	0	0	0	0	1	White	0	1	14
48	1	0	0	0	0	0	0		White	0	1	10
38	1	0	0	0	0	0	0	1	White	0	2	22
37	1	0	0	0	0	0	0	1	White	0	2	0
41	1	0	0	0	0	0	0	1	White	0	2	28
50	1	0	0	0	0	0	0	1	White	0	1	1
45	1	0	0	0	0	0	0	1	White	0	2	85
41	1	0	0	0	0	0	0	1	White	0	1	1
29	1	0	0	0	0	0	1	0	Black	1	2	32
22	1	0	0	0	0	0	0	0	White	0	2	30
45	0		0	0	0	0	1	1	White	0	2	126
33	0		0	0	0	0	1	1	White	0	2	224
26	1	0	0	0	0	0	0	0	White	0	1	3
37	1	1	0	0	0	0	0	0	White	0	1	122
64	1	0	0	0	0	0	0	1	White	0	1	1
32	1	0	0	0	0	0	0	1	White	0	2	29
26	1	0	0	0	0	0	0	1	White	0	1	4
42	1	0	0	0	0	0	0	0	White	0	1	1
21	1	0	0	0	0	0	0	1	White	0	1	87
26	1	1	0	0	0	0	1	1	Black	0	1	691
34	1	0	0	0	0	1	0	0	White	0	2	82
51	0		0	0	0	0	0	1	White	0	2	198
42	1	0	0	0	0	0	0	1	Black	0	1	107
34	1	1	0	0	0	0	1	1	Black	0	1	392
76	1	0	0	0	0	0	0	0	Black	0	1	29
60	1	0	0	0	0	0	0	1	Black	0	1	3
38	1	0	0	0	0	0	0	1	White	0	1	1
29	1	0	0	0	0	0	1	0	Black	0	2	243
33	1	0	0	0	0	0	0	0	Hispanic	1	1	364
55	1	0	0	0	0	0	0	0	Hispanic	1	1	22
54	1	0	0	0	0	0	0	0	White	0	1	114
27	1	0	0	0	0	0	1	0	Hispanic	1	2	474
27	1	1	0	0	0	0	0	0	Black	1	2	392
52	1	0	0	0	0	0	0	0	Hispanic	0	1	475
39	1	0	0	0	0	0	0	0	Black	0	1	7
33	1	1	1	1	0	0	1	0	White	0	2	64
33	1	1	1	1	0	0	0	0	Hispanic	1	1	72
36	1	0	0	0	0	0	0	0	White	0	2	67
44	0		0	0	0	0	0	0	White	0	2	0
24	1	0	0	0	0	0	0	1	White	0	1	196
37	0		1	1	0	0	1	1	White	0	2	266
29	0		0	0	0	0	0	0	White	0	2	62
47	1	0	0	0	0	0	0	0	White	0	1	477
28	1	0	0	0	0	0	1	1	Black	0	2	47
53	1	1	0	0	0	0	0	0	White	0	2	183
33	1	1	0	0	0	0	0	1	Black	0	1	153
29	1	0	0	0	0	0	0	0	White	0	1	0
29	1	0	0	0	0	0	0	0	White	0	1	14
39	1	0	0	0	0	0	0	1	White	0	1	50
44	0		0	0	0	0	0	0	White	0	2	6
51	0		0	0	0	0	0	1	Black	0	2	56
26	0		0	0	0	0	0	1	Hispanic	0	2	57
31	0		0	0	0	0	0	1	Hispanic	0	2	80
51	1	0	0	0	0	0	0	1	White	0	2	85
28	1	0	0	0	0	0	0	0	Black	0	1	0
39	1	1	0	0	0	0	1	0	White	0	2	259
46	1	1	0	0	0	0	0	0	Hispanic	1	1	101
61	1	0	0	0	0	0	0	0	Hispanic	1	1	7
31	1	1	1	1	0	0	0	1	Black	0	2	77
31	1	0	0	0	0	0	0	1	Hispanic	1	2	62
34	0		0	0	0	0	0	1	White	0	2	186
54	1	0	0	0	0	0	1	1	White	0	1	418
37	1	0	0	0	0	0	0	0	White	0	2	1
24	1	0	0	0	0	0	0	1	White	0	1	22
55	1	0	0	0	0	0	1	1	White	0	2	122
36	0		0	0	0	0	0	1	White	0	2	380
27	1	1	0	0	0	0	1	0	Black	0	1	119
49	1	0	0	0	0	0	0	1	White	0	1	210
47	1	0	0	0	0	0	0	1	White	0	1	7
28	1	0	0	0	0	0	0	0	White	0	2	38
54	1	1	0	0	0	0	1	0	White	0	1	27
45	1	0	0	0	0	0	0	0	White	0	2	15
26	1	0	0	0	0	0	0	1	White	0	1	58
33	1	0	0	0	0	0	0	1	Hispanic	0	2	0
53	1	0	0	0	0	0	0	1	Hispanic	0	2	97
49	1	0	0	0	0	0	0	0	Hispanic	1	1	552
39	1	0	0	0	0	0	0	1	Black	0	2	19
32	1	1	0	0	0	0	0	1	White	0	1	1
27	1	0	0	0	0	0	0	1	White	0	1	89
44	1	0	0	0	0	0	0	0	Black	0	2	46
43	1	1	0	0	0	0	0	0	White	0	1	264
31	1	0	0	0	0	0	0	1	White	0	1	397
57	1	1	0	0	0	0	0	1	White	0	1	102
30	1	1	1	1	0	0	0	0	Black	0	2	38
26	1	1	0	0	0	0	0	1	Hispanic	0	1	42
50	1	0	0	0	0	0	0	0	White	0	2	126
30	1	0	0	0	0	0	0	1	White	0	1	3
36	1	0	0	0	0	0	0		Black	0	1	159
49	1	0	0	0	0	0	0	1	Hispanic	1	1	1
25	1	0	0	0	0	0	0	1	Black	1	2	12
53	1	1	0	0	0	0	1	1	White	0	2	476
30	1	0	0	0	0	0	0	1	White	0	2	98
32	1	0	0	0	0	0	0	0	White	0	1	69
31	1	0	0	0	0	0	0	0	White	0	2	26
52	1	0	0	0	0	0	0	0	White	0	1	1
28	1	0	0	0	0	0	0	0	White	0	2	83
30	0		0	0	0	0	1	1	Black	0	2	97
55	1	0	0	0	0	0	0	1	Black	0	1	4
30	1	1	0	0	0	0	0	1	White	0	1	149
38	1	1	0	0	0	0	0	0	White	0	2	253
28	1	1	0	0	0	0	1	0	White	0	2	3
34	1	0	0	0	0	0	0	1	White	0	2	4
42	1	0	0	0	0	0	0	0	White	0	1	8
45	1	0	0	0	0	0	0	1	White	0	1	9
51	1	0	0	0	0	0	0	0	White	0	1	26
27	0		0	0	0	0	0	1	White	0	2	85
39	1	0	0	0	0	0	0	1	White	0	1	1
38	1	0	0	0	0	0	0	1	White	0	2	69
72	1	0	0	0	0	0	0	1	White	0	2	1
42	0		0	0	0	0	0	1	White	0	2	165
39	1	0	0	0	0	0	0	1	Hispanic	0	2	161
57	0		0	0	0	0	0	0	White	0	2	225
58	1	0	0	0	0	0	0	1	White	0	2	42
40	0		0	0	0	0	0	0	White	0	2	9
49	1	1	0	0	0	0	0	1	White	0	2	181
21	1	1	0	0	0	0	1	0	Hispanic	0	2	10
54	1	0	0	0	0	0	0	0	Unknown	1	1	23
51	1	0	0	0	0	0	0	1	White	0	1	217
30	0		0	0	0	0	0	1	White	0	2	204
61	1	0	0	0	0	0	0	1	Unknown	1	2	0
45	1	0	0	0	0	0	0	1	White	0	2	46
39	1	1	0	0	0	0	0	1	Black	0	2	166
23	1	0	0	0	0	0	0	0	White	0	1	2
39	1	0	0	0	0	0	0	0	White	0	1	447
35	1	1	0	0	0	0	0	1	White	0	1	12
40	1	0	0	0	0	0	0	1	White	0	2	56
59	1	0	0	0	1	0	0	1	White	0	1	61
43	1	0	0	0	0	0	0	0	White	0	2	118
46	1	1	0	0	0	0	0	1	Black	0	2	146
33	1	0	0	0	0	0	0	1	Hispanic	1	1	181
39	1	0	0	0	0	0	0	0	Hispanic	0	1	1
29	1	0	0	0	0	0	0	1	Hispanic	1	1	1
28	0		0	0	0	0	0	0	Black	1	2	126
62	0		0	0	0	0	0	1	White	0	2	50
26	1	0	0	0	0	0	0	1	White	0	1	3
26	1	1	0	0	0	0	0	1	White	1	2	32
29	1	0	0	0	0	0	0	1	White	0	1	22
62	1	0	0	0	0	0	0	0	Black	0	2	0
28	1	0	0	0	0	0	0	0	Hispanic	0	1	7
30	1	0	0	0	0	0	0	1	Black	0	2	6
32	1	0	0	0	0	0	0	0	White	0	1	1
53	1	0	0	0	0	0	0	1	White	0	1	272
28	1	0	0	0	0	0	0	0	White	0	2	14
22	1	1	1	1	0	0	1	0	Black	0	2	384
33	0		0	0	0	0	0	0	White	0	2	111
46	1	0	0	0	0	0	0	0	Black	1	1	29
48	1	1	0	0	0	0	0	1	White	0	1	70
28	0		0	0	0	0	0	0	Hispanic	1	2	175
48	1	0	0	0	0	0	0	0	White	0	1	3
60	1	0	0	0	0	0	0	1	White	0	2	0
54	1	1	0	0	0	0	0	0	White	0	1	428
26	1	0	0	0	0	0	0	0	Black	0	1	5
59	1	0	0	0	0	0	0	0	White	0	1	7
44	1	0	0	0	0	0	0		White	0	1	5
28	1	0	0	0	0	0	0	1	Black	0	2	8
35	0		0	0	0	0	0	1	White	0	2	29
37	1	0	0	0	0	0	1	0	White	0	1	7
28	1	1	0	0	0	0	1	1	Hispanic	0	2	30
39	1	0	0	0	0	0	0	1	White	0	1	15
31	1	1	0	0	0	0	0	1	White	0	2	382
45	1	0	0	0	0	0	0	1	White	0	2	28
32	1	0	0	0	0	0	0	1	White	0	2	11
24	1	1	0	0	0	0	0	0	Hispanic	1	2	28
23	0		0	0	0	0	0	0	Black	0	2	20
51	1	0	0	0	0	0	0	1	White	0	1	5
54	1	0	0	0	0	0	0	1	White	0	2	78
27	1	0	0	0	0	0	0	1	White	0	1	1
65	1	0	0	0	0	0	1	1	White	0	2	28
38	1	1	0	0	0	0	1	1	White	0	1	174
33	1	1	0	0	0	0	0	1	White	0	1	212
52	1	0	0	0	0	0	0	0	White	0	1	723
47	0		0	0	0	0	0	1	White	0	2	48
43	1	1	0	0	0	0	0	0	Black	0	1	73
36	0		0	0	0	0	0	1	White	0	2	12
44	0		1	1	0	0	0	1	Hispanic	0	2	211
26	0		0	0	0	0	0	0	Hispanic	1	2	56
28	1	0	0	0	0	0	1	0	Hispanic	0	2	13
51	1	0	0	0	0	0	1	0	White	0	2	60
30	1	0	0	0	0	0	0	1	White	0	2	94
56	1	1	0	0	0	0	0		Black	0	2	61
35	1	0	0	0	0	0	0	1	White	0	1	5
59	1	0	0	0	0	0	0	1	White	0	1	0
46	0		0	0	0	0	0	1	White	0	2	91
37	1	0	0	0	0	0	0	0	White	0	1	71
35	0		0	0	0	0	1	1	White	0	2	273
30	1	0	0	0	0	0	0	1	White	0	2	50
36	1	0	0	0	0	0	0	0	Black	0	1	479
23	1	0	0	0	0	0	0	1	Black	0	2	28
24	1	1	0	0	0	0	0	0	Black	1	1	4
25	1	1	0	0	0	0	1	0	White	0	2	3
39	1	1	0	0	0	0	0	1	Asian/Pacific	1	2	7
49	1	0	0	0	0	0	0	0	White	0	1	11
49	0		0	0	0	0	0	1	White	0	2	195
27	1	0	0	0	0	0	0	0	White	0	2	7
32	1	0	0	0	0	0	0	0	Hispanic	1	1	22
31	1	0	0	0	0	0	0	0	White	0	1	7
21	1	1	0	0	0	0	0	0	Black	0	1	269
56	1	0	0	0	0	0	0	1	White	0	1	20
38	1	1	0	0	0	0	0	1	White	0	2	84
33	1	0	0	0	0	0	0	1	Black	0	1	18
50	1	0	0	0	0	0	0	1	White	0	2	1
32	1	0	0	0	0	0	0	0	White	0	2	1
38	1	0	0	0	0	0	0	0	White	0	1	5
65	1	0	0	0	1	1	0	1	White	0	2	13
34	1	0	0	0	0	0	0		Black	0	1	138
47	1	0	0	0	0	0	0	1	White	0	1	3
28	1	0	0	0	0	0	0	1	White	0	2	17
30	1	0	0	0	0	0	0	1	White	0	2	16
29	0		0	0	0	0	0	1	White	0	2	77
22	1	1	0	0	0	0	0	0	Black	0	1	87
46	1	0	0	0	0	0	1	1	Black	0	2	37
27	1	0	0	0	0	0	0	0	White	0	1	3
41	0		0	0	0	0	0	1	White	0	2	113
25	1	0	0	0	0	0	0	0	Black	1	2	0
34	1	0	0	0	0	0	0	1	White	0	1	36
48	1	0	0	0	0	0	0	1	Black	0	1	10
27	1	0	0	0	0	0	0	1	White	0	2	0
34	1	1	0	0	0	0	0	1	White	0	2	383
27	1	1	0	0	0	0	1	1	White	0	2	125
65	1	0	0	0	0	0	0	1	Black	0	2	229
40	1	0	0	0	0	0	0	1	Black	0	2	43
37	0		0	0	0	0	0	1	White	0	2	30
58	1	0	0	0	0	0	0	1	Black	0	1	4
35	1	1	0	0	0	0	0	0	White	0	1	14
38	1	0	0	0	0	0	0	0	White	0	1	29
33	1	0	0	0	0	0	0	0	White	0	1	3
49	1	1	0	0	0	0	0	1	Hispanic	0	1	1
39	1	1	1	1	0	0	0		White	0	1	39
49	1	1	0	0	0	0	0	0	Black	0	1	6
40	0		0	0	0	0	1	1	White	0	2	626
32	1	0	0	0	0	0	0	1	White	0	2	202
43	1	0	0	0	0	0	0	0	Black	1	1	1
51	1	0	0	0	0	0	0	1	White	0	2	4
36	1	0	0	0	0	0	0	1	White	0	2	4
37	1	0	0	0	0	0	1	1	White	0	1	281
41	0		0	0	0	0	0	1	White	0	2	49
30	1	1	0	0	0	0	0	1	Hispanic	0	1	1
26	1	0	0	0	0	0	0	1	White	0	1	58
42	1	1	0	0	0	0	0	1	White	0	2	9
50	1	0	0	0	0	0	0	0	White	0	1	352
33	1	0	0	0	0	0	0	1	White	0	1	1
32	1	0	0	0	0	0	0	1	White	0	1	41
26	1	0	0	0	0	0	1	1	Black	1	1	59
40	1	0	0	0	0	0	0	1	Black	0	2	129
51	1	0	0	0	0	0	1	1	White	0	1	28
49	0		0	0	0	0	0	1	Hispanic	0	2	11
46	1	1	0	0	0	0	0	1	Hispanic	0	1	46
50	1	0	0	0	0	0	0	0	Hispanic	1	1	275
28	0		0	0	0	0	1	1	Hispanic	0	2	145
61	1	1	0	0	0	0	0	0	Hispanic	1	1	260
50	1	1	0	0	0	0	0	1	Hispanic	0	1	421
54	1	1	0	0	0	0	0	0	White	0	2	59
34	0		0	0	0	0	0	1	White	0	2	301
36	1	0	0	0	0	0	0	0	Black	1	2	4
32	1	0	0	0	0	0	1	1	Hispanic	0	2	0
39	1	1	0	0	0	0	0	0	Black	0	2	3
46	1	0	0	0	0	0	0	1	White	0	1	28
53	1	0	0	0	0	0	0	0	White	1	1	118
24	1	1	0	0	0	0	0	0	Hispanic	1	1	52
49	1	0	0	0	0	0	0		Black	0	1	138
37	1	1	0	0	0	0	0	0	Black	0	1	8
45	0		0	0	0	0	0	0	White	0	2	105
49	1	0	0	0	0	0	0	1	White	0	1	2
30	1	0	0	0	0	0	1	1	White	0	1	121
40	1	1	0	0	0	0	1	0	White	0	2	304
55	0		0	0	0	0	0	0	White	0	2	101
23	1	0	0	0	0	0	0	0	White	0	1	1
53	1	0	0	0	0	0	0	1	White	0	2	0
23	1	1	0	0	0	0	0	0	White	0	1	33
34	1	0	0	0	0	0	0	0	White	0	1	13
30	1	0	0	0	0	0	0	0	White	0	1	8
47	1	0	0	0	0	0	0	1	White	0	1	0
62	1	0	0	0	0	0	0	0	White	0	1	19
42	1	0	0	0	0	0	0	1	White	0	2	20
25	1	1	1	1	0	0	1	0	White	0	2	60
46	1	0	0	0	0	0	0	1	White	0	2	17
52	1	0	0	0	0	0	0	0	White	0	2	100
48	1	0	0	0	0	0	1	0	White	0	1	1253
31	1	1	0	0	0	0	0	1	Black	0	1	27
48	1	0	0	0	0	0	0	1	White	0	1	32
38	0		0	0	0	0	0	1	White	0	2	1
49	1	0	0	0	0	0	1	1	White	0	1	337
40	1	0	0	0	0	0	0	0	White	0	1	1
40	1	1	1	1	0	0	0	1	White	0	1	91
23	1	1	0	0	0	0	0	0	Black	0	1	86
49	1	0	0	0	0	0	0	1	White	0	1	1
46	1	0	0	0	0	0	1	1	White	0	2	12
33	1	0	0	0	0	0	0	1	White	0	2	8
56	1	0	0	0	0	0	0	0	White	0	1	20
42	1	0	0	0	0	0	0	1	White	0	2	5
49	1	0	0	0	0	0	0	0	Black	0	2	95
47	1	0	0	0	0	0	0	0	Black	0	1	460
32	1	1	0	0	0	0	0	1	Black	0	2	2
45	1	0	0	0	0	0	0	1	Black	0	2	45
33	1	0	0	0	0	0	0	1	White	0	1	3
38	1	0	0	0	0	0	0	0	Black	0	2	1
44	0		0	0	0	0	0	0	Black	0	2	59
47	1	0	0	0	0	0	0	1	Black	0	1	2
69	1	0	0	0	0	0	0	1	White	0	1	147
28	1	1	1	1	0	0	1	0	Black	0	2	70
42	1	0	0	0	0	0	0	0	White	0	2	6
41	1	0	0	0	0	0	0	1	White	0	1	7
42	1	0	0	0	0	0	1	1	Black	0	1	3
29	1	0	0	0	0	0	1	1	White	0	1	26
53	1	0	0	0	0	0	0	0	White	0	1	1
55	1	0	0	0	0	0	0	0	White	0	2	350
45	1	1	0	0	0	0	0	1	White	0	2	88
42	1	0	0	0	0	0	0	1	White	0	1	12
22	1	1	0	0	0	0	1	0	Black	0	1	438
37	1	1	1	1	0	0	0	0	White	0	2	130
31	1	1	0	0	0	0	0	1	White	0	1	45
41	0		0	0	0	0	0	1	White	0	2	22
35	1	0	0	0	0	0	0	1	White	0	1	20
35	0		0	0	0	0	0	1	White	0	2	114
22	1	1	0	0	0	0	1	1	White	0	2	59
44	1	0	0	0	0	0	1	0	White	0	2	19
42	1	0	0	0	0	0	1	1	White	0	1	50
32	1	0	0	0	0	0	1	0	Black	0	1	38
35	1	0	0	0	0	0	1	1	Black	0	2	290
42	1	0	0	0	0	0	0	0	Black	0	1	3
32	0		0	0	0	0	0	0	Hispanic	0	2	92
56	1	0	0	0	0	0	0	1	White	0	2	20
34	1	0	0	0	0	0	0	1	White	0	2	32
27	1	0	0	0	0	0	0	0	Black	0	1	192
44	1	0	0	0	0	0	0	0	Black	0	2	49
38	1	0	0	0	0	0	0	0	Black	0	1	16
30	1	1	0	0	0	0	0	1	White	0	1	1
51	1	0	0	0	0	0	0	1	White	0	1	6
59	1	0	0	0	0	0	0	1	Black	0	1	34
33	1	1	0	0	0	0	1	1	White	0	1	412
24	1	0	0	0	0	0	0	0	White	0	1	19
41	1	0	0	0	0	0	0	0	White	0	1	2
60	1	0	0	0	0	0	0	0	White	0	1	6
21	1	1	0	0	0	0	0	1	White	0	2	12
51	1	0	1	1	0	0	1	1	Black	0	1	573
51	0		0	0	0	0	1	1	Black	0	2	282
53	1	0	0	0	0	0	0	1	White	0	1	35
30	0		0	0	0	0	0	0	White	0	2	112
33	1	1	0	0	0	0	0	1	White	0	1	69
41	0		0	0	0	0	0	1	White	0	2	149
42	1	1	0	0	0	0	1	1	White	0	1	103
26	1	0	0	0	0	0	1	0	Black	0	1	89
23	0		0	0	0	0	1	1	Black	0	2	170
24	1	0	0	0	0	0	0	1	Black	0	2	149
51	0		0	0	0	0	0	1	Black	0	2	16
25	1	1	0	0	0	0	0	0	Hispanic	0	1	13
28	0		1	1	0	0	1	0	Black	0	2	535
35	0		0	0	0	0	0	1	White	0	2	8
49	1	1	0	0	0	0	0	1	White	0	2	44
51	1	0	0	0	0	0	0	1	White	0	1	7
26	1	0	0	0	0	0	0	1	White	0	2	4
31	1	1	0	0	0	0	0	0	White	0	1	1
59	1	0	0	0	0	0	0	0	White	0	2	48
42	1	0	0	0	0	0	1	1	White	0	2	105
28	1	0	0	0	0	0	0	0	White	0	2	56
43	1	0	0	0	0	0	0	1	White	0	2	0
35	1	0	0	0	0	0	0	0	Black	0	2	86
50	1	0	0	0	0	0	0	1	White	0	2	12
43	1	0	0	0	0	0	0	0	White	0	1	117
23	1	1	0	0	0	0	0	1	Black	0	2	16
48	1	0	0	0	0	0	1	1	White	0	1	191
45	1	0	0	0	0	0	0	1	White	0	2	1
25	1	1	0	0	0	0	0	1	White	0	2	107
28	1	0	0	0	0	0	0	0	White	0	1	1
27	1	0	0	0	0	0	0	1	Black	0	1	229
37	0		0	0	0	0	0	1	White	0	2	65
49	1	0	0	0	0	0	0	0	Black	0	1	236
26	1	0	0	0	0	0	0	1	Black	0	1	23
61	1	0	0	0	0	0	0	0	Black	0	1	22
57	1	0	0	0	0	0	0	1	White	0	1	4
34	0		0	0	0	0	0	1	White	0	2	55
31	1	0	0	0	0	0	0	0	White	0	1	5
50	1	0	0	0	0	0	0	1	White	0	2	468
38	1	0	0	0	0	0	0	1	White	0	1	1
22	1	0	0	0	0	0	0	1	White	0	1	18
32	1	0	0	0	0	0	0	1	Black	0	2	21
41	1	0	0	0	0	0	0	1	White	0	1	1
34	1	0	0	0	0	0	0	0	White	0	2	0
45	1	0	0	0	0	0	0	0	White	0	1	24
44	0		0	0	0	0	0	0	Black	0	2	38
49	1	0	0	0	0	0	0	1	White	0	2	0
51	1	1	0	0	0	0	0	0	Black	0	2	0
36	1	0	0	0	0	0	0	1	Black	0	1	3
40	0		0	0	0	0	1	1	Black	0	2	171
60	1	0	0	0	0	0	0	1	Black	0	2	400
30	1	0	0	0	0	0	0	1	White	0	1	28
53	1	0	0	0	0	0	0	0	Black	0	2	0
55	1	0	0	0	0	0	0	1	Black	0	1	4
49	0		0	0	0	0	0	0	Black	0	2	66
49	1	0	0	0	0	0	0	0	Black	0	1	91
33	1	0	1	0	0	0	0	1	White	0	1	83
37	1	1	0	0	0	0	0	1	White	0	1	78
39	1	1	0	0	0	0	0	1	White	0	1	7
43	1	0	0	0	0	0	0	0	White	0	2	104
41	1	1	0	0	0	0	0	0	Hispanic	0	1	93
30	1	0	0	0	0	0	0	1	White	0	1	18
28	1	0	0	0	0	0	1	1	White	0	1	134
35	1	0	0	0	0	0	0	1	White	0	1	14
46	1	0	0	0	0	0	0	1	White	0	1	4
74	1	0	0	0	0	0	0	0	White	0	1	5
25	0		0	0	0	0	0	0	White	0	2	7
31	1	1	0	0	0	0	0	1	White	0	2	22
29	1	0	0	0	0	0	1	1	White	0	2	3
48	1	0	0	0	0	0	0	0	Hispanic	1	1	42
33	0		0	0	0	0	1	0	White	0	2	327
30	1	0	0	0	0	0	0	0	White	0	1	11
27	1	0	0	0	0	0	0	0	White	0	1	21
35	1	1	0	0	0	0	0	0	White	0	2	127
49	1	0	0	0	0	0	0	0	Black	0	1	36
39	0		0	0	0	0	0	1	White	0	2	108
34	1	0	0	0	0	0	0	1	White	0	2	11
34	1	1	0	0	0	0	0	1	White	0	2	33
57	1	0	0	0	0	0	0	0	Black	0	1	62
54	1	0	0	0	0	0	0	0	White	0	1	1
31	1	0	0	0	0	0	0	0	Black	0	1	6
48	1	0	0	0	0	0	0	0	White	0	2	3
32	1	0	0	0	0	0	0	1	White	0	2	57
44	1	1	0	0	0	0	0	1	Hispanic	0	2	93
29	1	0	0	0	0	0	0	0	Hispanic	1	1	74
54	1	1	0	0	0	0	1	1	White	0	2	115
31	0		0	0	0	0	1	0	White	1	2	100
42	0		0	0	0	0	1	0	Black	1	2	77
62	1	0	0	0	0	0	0	0	Black	0	2	332
48	1	0	0	0	0	0	0	1	White	0	1	52
30	1	1	0	0	0	0	0	1	White	0	2	11
47	1	0	0	0	0	0	0	1	White	0	1	1
37	1	0	0	0	0	0	0	0	White	0	2	16
25	1	0	0	0	0	0	0	0	White	0	1	9
43	1	0	0	0	0	0	0	0	White	0	2	63
25	0		0	0	0	0	1	1	White	0	2	229
37	1	0	0	0	0	0	1	1	White	0	1	229
43	1	1	0	0	0	0	1	0	White	0	2	21
34	1	1	0	0	0	0	0	1	Hispanic	0	1	70
29	1	0	0	0	0	0	0	0	Hispanic	0	2	85
26	1	0	0	0	0	0	1	0	Hispanic	0	1	534
41	1	0	0	0	0	0	0	0	White	0	2	4
32	1	0	0	0	0	0	0	0	White	0	1	1
39	1	0	0	0	0	0	1	1	Hispanic	0	2	62
34	0		0	0	0	0	0		Hispanic	1	1	19
22	0		0	0	0	0	1	0	White	0	2	7
78	0		0	0	0	0	0	0	White	0	2	19
59	0		0	0	0	0	1	1	White	0	2	162
37	0		0	0	1	0	0	1	White	0	2	449
40	1	0	0	0	0	0	0	0	White	0	2	15
23	1	0	0	0	0	0	0	0	White	0	2	111
49	1	0	0	0	0	0	0	1	White	0	1	69
22	1	0	0	0	0	0	0	0	White	0	1	1
23	0		0	0	0	0	1	1	White	0	2	633
52	1	0	0	0	0	0	1	0	White	0	1	546
29	1	0	0	0	0	0	0	1	Black	0	2	0
42	1	0	0	0	0	0	0	1	White	0	1	6
54	1	1	0	0	0	0	1	1	Black	0	2	53
49	0		0	0	0	0	1		White	0	2	72
36	1	0	0	0	0	0	0		White	0	1	54
38	1	0	0	0	0	0	0		White	0	1	0
51	1	1	0	0	0	0	1	1	White	0	2	8
47	1	0	0	0	0	0	0	0	White	0	2	28
29	1	1	0	0	0	0	0	0	White	0	1	275
43	1	0	0	0	0	0	1	0	Black	0	2	65
30	1	0	0	0	1	1	1	1	White	0	2	61
23	0		0	0	0	0	0	1	Black	1	2	91
31	1	0	0	0	0	0	1	0	White	0	2	169
28	0		0	0	0	0	1	1	White	0	2	234
28	1	0	0	0	0	0	0	1	Hispanic	0	2	29
28	0		0	0	0	0	1	1	White	0	2	325
53	1	0	0	0	0	0	0	0	White	0	1	98
30	1	1	0	0	0	0	0	0	White	0	2	43
41	1	0	0	0	0	0	0	0	Black	0	1	168
35	1	1	0	0	0	0	0	1	White	0	2	2
40	1	1	0	0	0	0	0	1	White	0	1	14
41	1	0	0	0	0	0	0	0	Black	0	2	84
46	1	0	0	0	0	0	0	0	Black	0	2	72
29	1	0	0	0	0	0	0	1	White	0	1	52
40	0		0	0	0	0	0	1	Black	0	2	138
25	1	0	0	0	0	0	0	0	Black	0	2	362
45	1	0	0	0	0	0	0	1	White	0	1	110
24	1	1	0	0	0	0	1	1	White	0	2	88
27	1	0	0	0	0	0	1	1	White	0	2	210
57	0		0	0	0	0	0	0	White	0	2	90
57	1	0	0	0	0	0	0	1	Black	0	1	14
39	1	0	0	0	0	0	0	1	Hispanic	0	2	0
30	1	0	0	0	0	0	0	1	White	0	1	1
27	1	0	0	0	0	0	1	0	White	0	2	68
25	1	0	0	0	0	0	1	0	White	0	1	71
54	1	0	0	0	0	0	0	0	White	0	1	22
21	1	0	0	0	0	0	0	1	White	0	2	0
24	1	1	0	0	0	0	0	0	Hispanic	0	2	0
51	1	0	0	0	0	0	0	1	Hispanic	1	2	244
39	1	1	0	0	0	0	0	0	Hispanic	1	2	54
39	1	1	0	0	0	0	0	0	Hispanic	1	2	55
30	1	0	0	0	0	0	0	0	Hispanic	0	2	25
34	1	0	0	0	0	0	0	1	Black	0	1	24
48	1	0	0	0	0	0	0	1	White	0	2	5
24	0		0	0	0	0	1	0	White	0	2	192
54	1	0	0	0	0	0	0	0	White	0	1	10
45	1	0	0	0	0	0	0	1	White	0	2	78
43	1	0	0	0	0	0	0	1	White	0	2	126
46	1	0	0	0	0	0	0	1	White	0	1	1
44	1	0	0	0	0	0	0		White	0	1	142
31	1	0	0	0	0	0	1	1	Hispanic	0	1	6
20	1	0	0	0	0	0	0	0	White	0	2	7
50	1	1	1	1	0	0	0	0	Black	0	2	94
31	1	0	0	0	0	0	0	1	Hispanic	0	1	19
31	1	0	0	0	0	0	0	1	White	0	1	33
33	0		0	0	0	0	0		Black	0	1	238
33	1	1	0	0	0	0	0	0	White	0	2	23
48	1	0	0	0	0	0	0	0	White	0	1	3
38	1	0	0	0	0	0	0	0	White	0	1	7
61	1	0	0	0	0	0	0	0	White	0	2	181
25	1	0	0	0	0	0	0	1	White	0	1	4
55	1	0	0	0	0	0	0	0	White	0	1	25
54	0		0	0	0	0	0	0	White	0	2	53
35	1	0	0	0	0	0	0	0	White	0	2	88
43	1	0	0	0	0	0	1	1	White	0	2	45
52	1	0	0	0	0	0	0	1	White	0	2	466
44	1	0	0	0	0	0	0	0	Black	1	1	9
22	1	0	0	0	0	0	0	0	Black	0	1	13
30	1	0	0	0	0	0	0	0	White	0	2	27
45	1	0	0	0	0	0	0	0	White	0	1	267
30	1	0	0	0	0	0	0	0	White	0	2	145
35	1	0	0	0	0	0	0	1	Black	0	1	37
55	1	0	0	0	0	0	0	1	White	0	1	111
46	1	0	0	0	0	0	0	1	White	0	2	6
29	1	1	0	0	0	0	1	1	White	0	2	89
47	1	0	0	0	0	0	0	0	White	0	1	48
48	1	0	0	0	0	0	0	0	White	0	1	231
22	1	0	0	0	0	0	0	1	Hispanic	0	1	21
36	1	0	0	0	0	0	0	1	White	0	2	1
38	1	0	0	0	0	0	0	1	White	0	1	7
36	1	0	0	0	0	0	0	0	Black	0	1	3
51	1	0	0	0	0	0	0	0	White	0	1	64
40	1	1	0	0	0	0	0	0	White	0	2	156
36	1	0	0	0	0	0	0	1	Black	0	1	316
36	1	0	0	0	0	0	1	1	White	0	1	5
47	1	0	0	0	0	0	0	0	White	0	2	30
43	1	0	1	1	0	0	0	1	White	0	2	111
26	1	1	0	0	0	0	0	1	White	0	1	6
41	1	0	0	0	0	0	0	1	White	0	2	2
26	1	0	0	0	0	0	1	1	Hispanic	1	2	4
42	1	0	0	0	0	0	0	1	Hispanic	0	2	5
66	1	1	0	0	0	0	0	1	Black	0	2	398
38	1	0	0	0	0	0	0	1	Black	0	2	140
33	1	1	0	0	0	0	0	1	Black	0	1	54
26	0		0	0	0	0	0	1	White	0	2	102
23	1	0	0	0	0	0	0	0	Hispanic	0	2	240
47	1	1	0	0	0	0	0	1	Hispanic	1	1	58
25	1	0	0	0	0	0	0	0	Hispanic	0	1	16
52	1	0	0	0	0	0	0	0	Hispanic	1	1	0
35	1	0	0	0	0	0	0	0	Hispanic	1	1	8
32	0		0	0	0	0	1	0	Hispanic	0	2	151
44	1	0	0	0	0	0	0	0	Hispanic	1	2	1
29	1	0	0	0	0	0	0	1	Hispanic	1	2	53
22	1	1	0	0	0	0	1	1	Hispanic	0	1	17
34	1	0	0	0	0	0	0	0	White	0	1	15
58	0		0	0	0	0	0	0	Black	0	2	277
35	1	1	0	0	0	0	0	1	Hispanic	0	1	3
50	1	0	0	0	0	0	0	0	Hispanic	1	1	231
44	1	0	0	0	0	0	0	1	White	0	2	0
48	1	1	0	0	0	0	0	0	White	0	2	52
51	0		0	0	1	0	0	0	White	0	2	570
48	1	0	1	1	0	0	0	0	White	0	1	56
48	1	1	0	0	0	0	0	0	White	0	1	14
69	1	0	0	0	0	0	0	0	White	0	1	18
32	1	0	0	0	0	0	0	1	White	0	2	1
32	1	0	0	0	0	0	0	0	White	0	2	40
47	1	0	0	0	0	0	1	1	White	0	2	70
23	1	0	0	0	0	0	0	1	White	0	2	263
32	1	0	0	0	0	0	0	1	White	0	2	15
53	0		0	0	0	0	1	0	White	0	2	204
30	1	1	0	0	0	0	0	0	White	0	1	64
54	1	0	0	0	0	0	0	0	White	0	1	120
30	1	1	0	0	0	0	1	1	White	0	2	13
29	1	0	0	0	0	0	0	0	Hispanic	1	1	505
28	1	0	0	0	0	0	1	1	Hispanic	0	2	59
28	0		0	0	0	0	0	0	Hispanic	1	2	42
26	1	1	0	0	0	0	0	1	White	0	1	23
45	1	0	0	0	0	0	0	0	White	0	1	35
33	0		1	1	0	0	1	0	White	0	2	223
40	1	0	0	0	0	0	0	0	White	0	2	43
46	1	1	0	0	0	0	0	0	Hispanic	1	2	1
32	1	0	0	0	0	0	0	1	Hispanic	0	2	84
43	1	1	0	0	0	0	0	0	Hispanic	0	1	1
26	1	0	0	0	0	0	0	0	White	0	1	21
37	1	0	0	0	0	0	0	1	Hispanic	1	1	5
38	1	0	0	0	0	0	0	1	Hispanic	1	1	15
53	1	1	0	0	0	0	0	1	White	0	1	128
40	1	0	0	0	0	0	0	0	White	0	1	3
41	1	1	1	1	0	0	1	0	White	0	1	219
46	1	0	0	0	0	0	0	1	White	0	1	11
50	0		1	1	0	0	1	1	White	0	2	206
48	1	0	1	1	0	0	0	1	Hispanic	0	1	126
27	1	0	0	0	0	0	0	0	Hispanic	0	2	137
47	1	0	0	0	0	0	0	0	White	0	1	457
38	1	0	0	0	0	0	1	0	White	0	2	50
36	1	1	0	0	0	0	0	0	White	0	1	3
45	1	1	0	0	0	0	0	1	White	0	2	115
41	1	0	0	0	0	0	0	1	White	0	1	27
54	1	0	0	0	0	0	0	1	White	0	2	143
26	0		0	0	0	0	0	0	Black	1	2	73
59	1	0	0	0	0	0	0	1	White	0	1	0
39	1	0	0	0	0	0	0	0	Hispanic	0	2	0
47	1	0	0	0	0	0	0	1	Hispanic	1	2	548
38	0		0	0	0	0	0	1	Hispanic	1	2	25
45	1	0	0	0	0	0	0	1	White	0	1	10
34	1	0	0	0	0	0	0	0	Hispanic	0	1	24
49	1	0	0	0	0	0	0	0	Hispanic	0	1	0
44	1	0	0	0	0	0	0	0	Hispanic	0	1	5
36	1	0	0	0	0	0	1	1	White	0	1	15
23	0		0	0	0	0	0		Hispanic	0	1	324
24	0		0	0	0	0	0	1	White	0	2	306
57	1	0	0	0	0	0	0	1	Hispanic	1	2	0
50	0		0	0	0	0	0	0	Hispanic	1	2	3
43	1	0	0	0	0	0	1	1	White	0	1	189
45	1	0	0	0	0	0	0	1	White	0	1	21
38	1	1	0	0	0	0	0	0	White	0	2	96
29	0		0	0	0	0	0	1	Hispanic	0	2	128
51	1	1	0	0	0	0	0	0	White	0	1	3
37	0		0	0	0	0	0	1	Hispanic	1	2	87
24	1	1	1	1	0	0	1	0	Hispanic	0	2	404
42	1	0	0	0	0	0	1	0	Hispanic	0	1	259
59	1	1	0	0	0	0	0	1	White	0	2	38
68	1	0	0	0	0	0	0	0	White	0	1	85
58	1	1	0	0	0	0	0	0	White	0	2	148
31	1	1	0	0	0	0	1	1	White	0	1	46
36	1	0	0	0	0	0	1	1	White	0	2	7
38	1	1	0	0	0	0	1	0	White	0	2	149
51	1	0	0	0	0	0	0	1	White	0	1	2
32	1	1	0	0	0	0	0	0	Black	0	2	34
33	1	0	0	0	0	0	0	0	White	0	1	6
24	1	0	0	0	0	0	0	0	White	0	1	20
36	1	0	0	0	0	0	0	0	Hispanic	1	1	202
46	1	0	0	0	0	0	0	1	White	0	2	30
30	1	0	0	0	0	0	0	1	Hispanic	0	1	75
56	0		0	0	0	0	0		White	0	2	7
62	1	0	0	0	0	0	0	1	White	0	1	92
49	1	0	0	0	0	0	0	1	White	0	2	86
58	1	0	0	0	0	0	1	0	White	0	2	275
26	1	0	0	0	0	0	0	1	White	0	1	20
49	1	1	0	0	0	0	0	0	White	0	2	0
48	1	1	0	0	0	0	0	0	White	0	1	6
50	1	0	0	0	0	0	0	1	White	0	1	8
52	1	0	1	1	0	0	1	1	White	0	2	154
45	1	0	0	0	0	0	0	1	White	0	2	1
34	0		0	0	0	0	0	1	White	0	2	106
67	0		0	0	0	0	0	0	White	0	2	7
32	1	0	0	0	0	0	0	0	Hispanic	1	2	72
28	1	0	0	0	0	0	0	0	Black	0	2	4
53	1	0	0	0	0	0	0	1	White	0	1	2
27	1	0	0	0	0	0	0	0	Black	0	1	0
22	0		0	0	0	0	1	1	Black	0	2	279
31	1	0	0	0	0	0	0	0	Black	1	2	1
49	1	0	0	0	0	0	1	1	White	0	1	19
32	1	1	1	1	0	0	1	0	White	0	1	59
31	1	0	0	0	0	0	0	1	White	0	1	0
22	1	0	0	0	0	0	0	0	Black	0	1	49
35	0		0	0	0	0	0	1	Black	0	2	78
49	1	0	0	0	0	0	0	0	Hispanic	1	1	65
29	1	1	0	0	0	0	0	1	Hispanic	1	2	0
46	1	1	0	0	0	0	1	0	Hispanic	1	2	12
37	1	0	0	0	0	0	0	1	Hispanic	0	2	5
40	1	1	0	0	1	1	0	1	Hispanic	0	2	41
28	1	0	0	0	0	0	0	1	Hispanic	0	2	6
23	1	0	0	0	0	0	0	0	Hispanic	0	2	1
42	1	1	0	0	0	0	0	1	Hispanic	0	1	1
39	1	0	0	0	0	0	0	0	Hispanic	1	1	23
30	1	0	0	0	0	0	0	1	White	0	2	22
54	1	0	0	0	0	0	0	1	White	0	2	1
33	1	0	0	0	0	0	0	0	White	0	2	16
50	1	0	0	0	0	0	0	0	White	0	1	32
34	1	0	0	0	0	0	0	1	Black	0	1	19
53	0		0	0	0	0	0	1	White	0	2	269
39	1	0	0	0	0	0	0	0	White	0	2	51
54	1	0	0	0	0	0	1	1	White	0	2	83
53	1	0	0	0	1	0	1	1	Black	0	1	20
34	1	0	0	0	0	0	1	0	White	0	2	28
26	1	0	0	0	0	0	0	0	White	0	2	20
37	1	0	0	0	0	0	0	0	White	0	2	51
31	1	0	0	0	0	0	0	1	White	0	1	211
42	1	0	0	0	0	0	0	0	White	0	1	33
31	1	0	0	0	0	0	1	1	White	0	1	90
30	0		0	0	0	0	1	1	White	0	2	191
45	1	1	0	0	0	0	0	1	White	0	2	37
34	1	0	0	0	0	0	0	0	White	0	1	10
33	1	0	0	0	0	0	0	1	Black	0	1	2
32	0		0	0	0	0	0	0	Black	0	2	99
55	0		0	0	0	0	0	1	White	0	2	512
24	0		0	0	0	0	0	1	Hispanic	0	2	21
39	1	1	0	0	0	0	0	1	Hispanic	0	2	1
35	1	0	0	0	0	0	0	1	White	0	1	23
48	0		0	0	0	0	0	0	Black	0	2	34
28	1	0	0	0	0	0	0	0	Black	1	1	91
23	1	0	0	0	0	0	0	0	Unknown	1	2	1
28	1	1	0	0	0	0	0	0	Black	0	1	45
55	0		0	0	0	0	0	0	White	0	2	8
35	1	1	0	0	0	0	1	1	White	0	2	39
42	1	0	0	0	0	0	0	1	White	0	2	1
41	1	0	0	0	0	0	1	1	Hispanic	0	1	160
49	1	0	0	0	0	0	0	1	Hispanic	1	2	17
51	1	0	0	0	0	0	0	1	White	0	1	1
30	1	1	0	0	0	0	0	0	White	0	2	26
43	1	0	0	0	0	0	0	1	Hispanic	1	1	50
47	1	1	0	0	0	0	0	0	Hispanic	1	1	20
24	1	0	0	0	0	0	0	1	Black	1	2	93
53	1	0	0	0	0	0	0	1	White	0	2	119
26	1	0	0	0	0	0	0	0	Hispanic	1	1	31
43	1	0	0	0	0	0	0	0	Black	0	1	60
70	1	0	0	0	0	0	0	1	White	0	2	20
62	1	0	0	0	0	0	0	0	Black	0	1	15
62	1	0	0	0	0	0	0		White	0	1	7
49	1	0	0	0	0	0	0	1	White	0	2	7
50	0		0	0	0	0	0	0	Black	0	2	633
57	1	0	0	0	0	0	0	0	Black	0	2	132
52	1	0	0	0	0	0	1	1	White	0	1	93
40	1	0	0	0	0	0	1	1	White	0	2	88
27	1	0	0	0	0	0	0	1	White	0	2	5
26	1	1	0	0	0	0	0	1	White	0	1	25
40	0		0	0	0	0	0	1	Asian/Pacific	1	2	89
47	1	0	0	0	0	0	0	1	Asian/Pacific	0	2	104
38	1	0	0	0	0	0	0	1	White	0	2	13
31	1	0	0	0	0	0	0	0	White	0	2	178
29	1	0	0	0	0	0	0	1	White	0	1	14
36	1	1	0	0	0	0	1	1	Asian/Pacific	0	1	48
37	1	0	0	0	0	0	0	0	White	0	2	64
32	1	0	0	0	0	0	0	1	White	0	2	13
60	1	0	0	0	0	0	0	1	White	0	1	259
40	0		0	0	0	0	0	1	White	0	2	117
66	1	0	0	0	0	0	0	1	White	0	2	139
54	1	0	0	0	0	0	0	0	Black	1	1	1
35	1	1	1	1	0	0	0	1	Black	0	2	468
35	1	0	0	0	0	0	0	1	Hispanic	0	1	62
43	1	1	0	0	0	0	0	0	White	0	1	5
34	1	0	0	0	0	0	0	0	White	0	1	43
54	1	1	0	0	0	0	0	1	White	0	1	2
37	1	0	0	0	0	0	1	1	Black	0	1	90
27	1	0	0	0	0	0	1	1	Unknown	1	1	572
47	1	0	0	0	0	0	0	1	Hispanic	1	2	1
35	1	0	0	0	0	0	0	0	Asian/Pacific	1	1	154
34	1	0	0	0	0	0	1	0	Asian/Pacific	1	2	244
42	1	0	0	0	0	0	0	1	White	0	1	3
36	1	0	0	0	0	0	0	1	Black	0	1	69
48	1	0	0	0	0	0	1	1	Asian/Pacific	0	2	2
29	1	0	0	0	0	0	0	0	Asian/Pacific	0	2	64
59	1	0	0	0	0	0	1	0	White	0	1	116
61	1	0	0	0	0	0	0	1	White	0	1	70
62	1	0	0	0	0	0	0	0	White	0	1	21
35	1	0	0	0	0	0	0	0	Black	0	1	97
31	1	1	0	0	0	0	0	0	Black	0	1	15
35	1	1	0	0	0	0	0	1	White	0	2	3
45	1	0	0	0	0	0	0	0	White	0	2	44
57	1	0	0	0	0	0	0	0	Unknown	1	1	9
52	1	0	0	0	0	0	0		Asian/Pacific	1	1	8
21	1	0	0	0	0	0	0	1	Asian/Pacific	0	2	264
53	1	0	0	0	0	0	0	1	White	0	2	0
23	0		0	0	0	0	0	0	White	0	2	116
36	1	1	0	0	0	0	0	1	White	0	2	5
37	0		0	0	0	0	0	1	White	0	2	3
30	1	0	0	0	0	0	0	0	Hispanic	0	1	17
54	0		0	0	0	0	0		Hispanic	1	1	72
37	1	0	0	0	0	0	0	0	Hispanic	1	1	69
43	0		0	0	0	0	0	1	White	0	2	22
25	1	0	1	1	0	0	1	1	Black	0	2	213
29	1	0	0	0	0	0	0	0	White	0	1	1
27	0		0	0	0	0	0	1	Black	0	2	610
28	1	0	0	0	0	0	0	0	Asian/Pacific	0	2	0
38	1	1	0	0	0	0	0	1	White	0	1	23
39	1	0	0	0	0	0	0	1	White	0	2	0
33	1	0	0	0	0	0	0	0	White	0	1	0
40	1	0	1	1	0	0	0	1	White	0	2	110
28	1	0	0	0	0	0	0	0	White	0	2	56
35	1	0	0	0	0	0	0	1	White	0	2	247
39	1	1	0	0	0	0	0	0	Black	0	1	6
40	1	0	0	0	0	0	0	1	White	0	2	3
38	1	1	0	0	0	0	0	0	Asian/Pacific	1	1	84
53	1	0	0	0	0	0	0		White	0	1	0
32	1	0	0	0	0	0	0	0	Hispanic	0	2	9
35	1	0	0	0	0	0	0	1	White	0	1	1
33	1	1	0	0	0	0	0	0	White	1	1	1
49	1	0	0	0	0	0	0	1	Hispanic	1	2	149
58	1	0	0	0	0	0	0	1	Hispanic	0	2	160
52	1	0	0	0	0	0	0	1	White	0	2	245
50	1	0	0	0	0	0	1	1	White	0	1	41
32	1	0	0	0	0	0	0	0	Hispanic	0	2	36
39	1	0	0	0	0	0	0	0	Hispanic	0	1	3
47	0		0	0	0	0	0	0	Black	1	2	76
55	1	1	0	0	0	0	0	0	Black	0	1	2
43	1	0	0	0	0	0	0	0	White	0	1	33
33	1	0	0	0	0	0	0	1	White	0	1	8
44	1	0	0	0	0	0	0	0	Black	0	1	56
43	1	0	0	0	0	0	0	0	Black	0	1	167
57	1	0	0	0	0	0	1	0	White	0	2	40
38	0		0	0	0	0	0	1	White	0	2	120
31	1	1	0	0	0	0	0	1	White	0	2	1
48	1	1	0	0	0	0	1	1	White	0	1	91
23	0		0	0	0	0	0	1	White	0	2	8
80	1	0	0	0	0	0	0	0	White	0	1	232
30	0		0	0	0	0	1	1	White	0	2	450
40	1	1	0	0	0	0	0	0	Black	0	2	41
62	1	0	0	0	0	0	0	0	White	0	2	18
51	1	0	0	0	0	0	0	1	Black	0	1	98
42	1	0	0	0	0	0	1	1	Black	0	2	82
36	1	0	0	0	0	0	1	1	Black	1	2	361
29	0		1	1	0	0	1	1	Black	0	2	598
33	1	0	0	0	0	0	0	0	Black	0	2	5
64	1	0	0	0	0	0	0	0	Black	0	1	0
43	1	1	0	0	0	0	0	1	Black	0	2	71
36	1	0	0	0	0	0	0	0	Black	0	1	1
33	1	0	0	0	0	0	0	0	Black	0	1	1
56	1	0	0	0	0	0	0	1	White	0	1	1
24	1	0	0	0	0	0	1	1	Black	0	2	363
28	1	0	0	0	0	0	0	0	White	0	2	31
31	1	0	0	0	0	0	0	0	White	0	1	38
27	1	0	0	0	0	0	0	0	Black	0	1	1
27	1	0	0	0	0	0	1	0	White	0	2	375
39	1	0	0	0	0	0	0	0	Black	0	1	1
62	1	0	0	0	0	0	0	1	Black	0	1	37
56	1	1	0	0	0	0	0	0	White	0	1	32
36	1	0	0	0	0	0	1	1	White	0	2	34
43	1	0	0	0	0	0	0		White	0	1	89
68	1	0	0	0	0	0	1	0	White	0	2	148
55	1	0	0	0	0	0	0	0	White	0	1	29
33	1	1	0	0	0	0	0		White	0	1	0
27	1	0	0	0	0	0	0	0	White	0	2	60
72	1	0	0	0	0	0	0	0	Black	0	1	27
27	1	1	0	0	0	0	0	0	White	0	1	265
39	1	1	0	0	0	0	0	0	Hispanic	1	1	87
35	1	1	0	0	0	0	0	1	White	0	1	25
38	1	0	0	0	0	0	0	1	White	0	1	59
31	1	0	0	0	0	0	0	0	Black	0	1	400
39	1	0	0	0	0	0	0	0	White	0	2	17
44	1	0	0	0	0	0	0	0	White	0	1	290
29	1	1	0	0	0	0	0	0	White	0	2	189
58	1	0	0	0	0	0	0	1	White	0	1	10
43	1	0	0	0	0	0	0	1	White	0	2	1
25	1	1	0	0	0	0	0	1	White	0	1	8
48	1	0	0	0	0	0	0	1	White	0	2	1
27	1	0	0	0	0	0	0	0	White	0	1	17
32	1	0	0	0	0	0	0	1	White	0	1	2
53	1	0	0	0	0	0	1	1	Black	0	1	70
31	1	1	0	0	0	0	0	1	Black	0	1	16
25	1	1	0	0	0	0	1	0	Black	0	1	289
58	1	1	0	0	0	0	0	1	White	0	1	56
47	1	0	0	0	0	0	0	1	Hispanic	1	1	1
39	1	0	0	0	0	0	0	1	White	0	2	17
24	1	1	0	0	0	0	0	1	White	0	1	1
62	1	0	0	0	0	0	0	0	Black	0	1	21
40	0		0	0	0	0	1	1	White	0	2	181
56	1	1	0	0	0	0	0	0	White	0	1	28
29	0		0	0	0	0	0	0	Black	0	2	102
37	1	1	0	0	0	0	0	1	White	0	1	392
31	1	1	1	1	0	0	1	1	White	0	1	136
51	1	0	0	0	0	0	0	1	White	0	1	30
67	1	0	0	0	0	0	1	0	White	0	2	7
34	1	0	0	0	0	0	0	1	White	0	2	0
31	1	0	0	0	0	0	0	1	White	0	1	73
48	1	0	0	0	1	0	0	0	Black	0	1	154
34	1	0	0	0	0	0	0	1	White	0	1	1
48	1	0	0	0	0	0	0	0	Hispanic	1	1	867
45	1	0	0	0	1	1	0	1	White	1	1	343
21	1	0	0	0	0	0	0	1	Hispanic	0	1	30
38	0		0	0	0	0	0	1	Hispanic	0	2	347
28	1	1	0	0	0	0	0	0	Hispanic	0	2	148
36	1	0	0	0	0	0	1	0	Hispanic	0	2	74
42	1	1	0	0	0	0	0	1	Hispanic	1	1	237
27	1	0	0	0	0	0	1	0	Hispanic	1	2	58
43	1	0	0	0	0	0	0	1	Hispanic	0	1	107
52	0		0	0	0	0	0	1	Hispanic	1	2	204
49	0		0	0	0	0	1	0	Hispanic	0	2	124
31	1	0	0	0	0	0	1	0	Hispanic	0	2	143
50	1	0	0	0	0	0	0	1	Hispanic	0	1	317
23	0		0	0	0	0	1	0	Hispanic	0	2	56
40	1	0	0	0	0	0	0	1	Hispanic	0	2	248
32	1	0	0	0	0	0	0	1	White	0	1	26
32	1	1	0	0	0	0	0	0	White	0	1	114
53	0		0	0	0	0	0	1	White	0	2	7
25	1	1	0	0	0	0	0		Black	0	1	21
28	1	0	0	0	0	0	0	1	White	0	2	4
55	1	0	0	0	0	0	0	0	White	0	1	90
37	1	0	0	0	0	0	0	1	White	0	1	3
24	0		0	0	0	0	0	1	White	0	2	106
33	1	0	0	0	0	0	0	0	Black	0	2	105
66	1	0	0	0	0	0	0	0	Hispanic	1	1	123
48	1	0	0	0	0	0	0	1	White	0	1	149
29	1	0	0	0	0	0	1	0	Hispanic	1	2	135
27	1	0	0	0	0	0	0	0	Hispanic	1	1	599
37	1	0	0	0	0	0	0	1	White	0	1	99
35	1	1	0	0	0	0	0	1	White	0	1	10
36	1	0	0	0	0	0	0	0	White	0	1	36
31	1	0	0	0	0	0	0	1	White	0	2	40
36	1	1	1	1	0	0	1	0	Black	0	2	58
44	1	0	0	0	0	0	0	1	White	0	1	1
41	1	0	0	0	0	0	0	1	White	0	1	2
54	1	0	0	0	0	0	0	0	White	1	1	42
29	0		0	0	0	0	0	0	White	0	2	186
53	1	0	0	0	0	0	0	0	White	0	1	127
52	0		0	0	0	0	0	1	White	0	2	205
43	1	0	0	0	0	0	0	1	White	0	1	5
33	1	0	0	0	0	0	0	0	White	0	1	14
37	1	0	0	0	0	0	1	0	White	0	1	92
23	1	0	0	0	0	0	0	1	White	0	2	1
28	0		0	0	0	0	0	0	White	0	2	54
36	0		0	0	0	0	0	0	Hispanic	1	1	5
35	1	0	0	0	0	0	1	1	Black	0	2	188
32	1	1	1	1	0	0	0	1	Hispanic	0	2	140
28	1	0	0	0	0	0	0	0	Black	0	1	37
38	1	1	0	0	0	0	0	1	White	0	2	53
43	0		0	0	0	0	0	1	White	0	2	138
28	1	0	0	0	0	0	0	1	White	0	2	3
50	1	0	0	0	0	0	0		White	0	1	106
54	0		0	0	0	0	0	0	Black	0	2	35
37	1	0	0	0	0	0	0	0	White	0	2	48
50	1	0	0	0	0	0	0	0	White	0	2	26
30	1	0	0	0	0	0	0	1	White	0	2	377
28	1	1	0	0	0	0	1	1	White	0	2	342
31	1	1	0	0	0	0	1	1	White	0	2	734
27	0		1	1	0	0	0	1	White	0	2	85
33	0		0	0	0	0	0	0	Hispanic	1	2	4
59	1	0	0	0	0	0	0	0	White	0	1	28
50	1	0	0	0	0	0	0	0	White	0	1	1
28	1	1	0	0	0	0	0	1	Hispanic	0	1	94
49	1	0	0	0	0	0	0	0	White	0	1	16
47	1	0	0	0	0	0	0	1	White	0	2	7
31	1	0	0	0	0	0	0	0	White	0	2	3
30	1	1	0	0	0	0	0	1	White	0	2	6
36	0		0	0	0	0	0	1	White	0	2	38
42	1	0	0	0	0	0	0	1	White	0	2	42
33	1	0	0	0	0	0	0	0	Black	0	2	72
49	0		0	0	0	0	0	0	White	0	2	221
39	1	0	0	0	0	0	1	0	White	0	1	147
49	1	1	0	0	0	0	0	1	Black	0	2	2
33	1	0	0	0	0	0	1	1	White	0	1	83
40	1	0	0	0	0	0	0	1	White	0	1	4
39	1	0	0	0	0	0	0	1	White	0	1	1
57	0		0	0	0	0	1	0	Hispanic	1	2	438
47	1	1	0	0	0	0	0	0	White	0	2	368
48	1	0	0	0	0	0	0	0	White	1	1	100
28	1	1	0	0	0	0	0	1	White	0	2	57
50	1	0	0	0	0	0	0	1	White	0	1	84
39	1	1	0	0	0	0	0	1	White	0	1	22
43	1	0	0	0	0	0	1	0	Hispanic	1	2	107
33	1	0	0	0	0	0	0	1	White	0	2	2
27	1	0	0	0	0	0	0	1	White	0	1	26
43	1	1	0	0	0	0	0	0	Hispanic	1	1	44
37	1	0	0	0	0	0	0	0	Hispanic	0	1	33
29	1	0	0	0	0	0	0	0	Black	0	2	6
30	1	0	0	0	0	0	1	1	White	0	2	58
23	1	0	0	0	0	0	0	0	Hispanic	1	1	2
45	1	0	0	0	0	0	0	0	Hispanic	1	2	2
66	1	1	0	0	0	0	0	1	White	0	2	244
35	1	0	0	0	0	0	0	0	Hispanic	1	1	21
25	0		0	0	0	0	0	0	White	0	2	125
33	1	1	0	0	0	0	0	1	White	1	1	83
27	1	0	0	0	0	0	0	1	White	0	1	2
66	1	0	0	0	0	0	0	0	White	0	1	2
29	1	0	0	0	0	0	0	1	White	0	1	134
31	1	0	0	0	0	0	0	1	White	0	2	163
40	1	0	0	0	0	0	0	1	White	0	1	14
36	1	0	0	0	0	0	0	1	White	0	1	11
30	1	0	0	0	0	0	0	0	White	0	1	90
29	1	0	0	0	0	0	1	1	White	0	1	37
30	1	1	0	0	0	0	0	0	White	0	1	17
50	1	0	0	0	0	0	0	0	Hispanic	1	1	4
36	1	0	0	0	0	0	0	1	White	0	2	2
23	1	0	0	0	0	0	1	1	Black	0	1	145
25	1	0	0	0	0	0	1	1	Black	0	2	136
38	1	0	0	0	0	0	0	1	White	0	2	73
26	1	0	0	0	0	0	1	0	White	0	2	24
51	1	0	0	0	0	0	0	0	White	0	1	1
60	0		0	0	0	0	1	1	White	0	2	392
32	0		0	0	0	0	0	1	White	0	2	18
42	1	0	0	0	0	0	0	1	White	0	1	65
31	1	0	0	0	0	0	0	1	White	0	1	6
34	1	0	0	0	0	0	0	1	Hispanic	1	1	8
43	0		0	0	0	0	0	1	White	1	2	164
44	1	1	0	0	0	0	0	1	White	0	1	49
34	1	0	0	0	0	0	0	0	White	0	1	154
41	1	0	0	0	0	0	0	1	White	0	1	62
33	1	0	0	0	0	0	0	0	White	0	2	230
49	1	0	0	0	0	0	1	1	White	0	1	587
54	1	0	0	0	0	0	0	1	White	0	1	36
27	1	1	0	0	0	0	0	1	White	0	1	20
28	1	0	0	0	0	0	0	0	White	0	1	1
43	1	1	0	0	0	0	0	1	White	0	2	1
43	0		1	1	0	0	0	1	White	0	2	905
28	1	0	0	0	0	0	0	0	White	0	2	77
22	1	0	0	0	0	0	1	0	Black	0	2	131
40	1	0	0	0	0	0	0	1	White	0	1	7
52	1	0	0	0	0	0	0	0	White	0	1	47
39	0		0	0	0	0	0	1	White	0	2	1168
30	1	0	0	0	0	0	0	1	White	0	1	36
38	1	0	0	0	0	0	0	0	White	0	1	73
23	0		0	0	0	0	0	1	Hispanic	0	2	338
34	0		0	0	0	0	0	1	Hispanic	1	2	16
34	0		0	0	0	0	0	0	Black	0	1	309
26	1	0	0	0	0	0	0	0	White	0	1	2
34	1	0	0	0	0	0	0	1	Black	0	2	6
31	0		0	0	0	0	0	0	White	0	2	63
28	1	1	0	0	0	0	0	0	Black	1	1	3
32	0		0	0	0	0	1	1	White	0	2	197
35	0		0	0	0	0	0	0	Black	0	2	368
32	0		1	1	0	0	0	1	Black	0	2	58
25	1	0	0	0	0	0	0	0	Black	0	1	42
26	1	0	0	0	0	0	0	1	White	0	2	0
40	1	0	0	0	0	0	0	1	White	0	1	87
28	0		0	0	0	0	0	1	White	0	2	130
73	1	0	0	0	0	0	0	1	White	0	1	29
31	1	0	0	0	0	0	0	1	White	0	2	33
63	1	0	0	0	0	0	0	0	White	0	1	28
51	1	0	0	0	0	0	0	0	Black	0	1	62
54	0		1	1	0	0	0	1	Black	0	2	224
29	1	0	0	0	0	0	1	1	Hispanic	1	1	120
34	1	0	0	0	0	0	0	1	Hispanic	0	1	10
49	1	0	0	0	0	0	0	0	Hispanic	1	1	31
43	1	0	0	0	0	0	0	1	Hispanic	0	2	1
48	1	1	0	0	0	0	0	1	Hispanic	1	1	64
25	1	0	0	0	0	0	0	0	Hispanic	0	1	4
23	1	0	0	0	0	0	0	0	Hispanic	1	1	89
26	1	1	0	0	0	0	0	0	Hispanic	1	2	203
41	1	1	0	0	0	0	0	1	Black	0	2	62
38	1	0	0	0	0	0	0	1	Hispanic	1	2	6
37	1	0	0	0	0	0	0	0	Black	0	1	19
29	1	0	0	0	0	0	1	1	Hispanic	0	2	16
30	1	0	0	0	0	0	0	1	Hispanic	0	2	1
42	0		0	0	0	0	0	0	Hispanic	1	2	143
27	1	0	0	0	0	0	0	1	Hispanic	1	1	3
43	0		0	0	0	0	0	0	Hispanic	1	2	122
26	1	0	0	0	0	0	0	0	Hispanic	1	1	34
37	1	0	0	0	0	0	0	1	Black	0	1	24
32	1	0	0	0	0	0	0	1	Hispanic	0	1	26
58	1	1	0	0	0	0	0		White	0	1	16
29	1	1	1	1	0	0	0	0	Hispanic	1	2	79
61	1	0	0	0	0	0	0	0	Hispanic	1	1	4
38	1	0	0	0	0	0	0	0	Hispanic	1	1	28
35	0		0	0	0	0	0	0	Hispanic	0	2	126
40	1	0	0	0	0	0	0	0	Black	0	1	92
35	1	1	0	0	0	0	0	1	White	0	1	1
38	1	0	0	0	0	0	0	1	White	0	1	110
62	1	0	0	0	0	0	0	1	Black	0	1	3
37	1	1	0	0	0	0	0	1	Black	0	1	9
54	0		0	0	0	0	1	1	Black	0	2	91
34	1	0	0	0	0	0	0	1	White	0	1	282
32	1	0	0	0	0	0	1	1	Black	0	1	364
71	1	0	0	0	0	0	0	1	White	0	2	126
38	0		0	0	0	0	1	1	White	0	2	302
32	1	0	0	0	0	0	0	1	Hispanic	1	1	1
59	1	0	0	0	0	0	0	0	White	1	1	2
38	1	0	0	0	0	0	0	0	Hispanic	1	1	55
53	1	0	0	0	0	0	0	0	White	0	1	48
60	1	0	0	0	0	0	0	1	White	0	1	8
57	1	0	0	0	0	0	0	1	White	0	1	0
60	1	0	0	0	0	0	0	0	White	0	2	1
31	1	0	0	0	0	0	0	0	Black	0	2	7
29	1	0	0	0	0	0	0	1	Black	0	2	126
49	0		0	0	0	0	0	0	White	0	2	121
30	1	0	0	0	0	0	0	1	White	0	1	4
68	1	0	0	0	0	0	0	0	White	0	1	161
26	0		0	0	0	0	0	1	Black	0	2	5
48	1	1	1	1	0	0	0	1	White	0	1	85
46	1	1	1	1	0	0	0	0	White	0	2	91
28	0		0	0	0	0	0	1	White	0	2	146
42	1	1	0	0	0	0	0	1	Black	0	2	198
29	1	0	0	0	0	0	0	0	White	0	1	1
49	1	0	0	0	0	0	0	0	White	0	1	2
64	1	0	0	0	0	0	0	0	White	0	1	255
36	1	0	0	0	0	0	0	1	White	0	1	50
50	1	0	0	0	0	0	0	0	White	0	1	30
22	0		0	0	0	0	0	0	White	0	2	44
39	1	0	0	0	0	0	1	1	White	0	2	3
51	1	0	0	0	0	0	0	0	White	0	2	136
28	0		0	0	0	0	1	0	Black	0	2	5
62	1	0	0	0	0	0	0	1	Black	1	1	47
48	1	0	0	0	0	0	0	1	White	0	1	135
32	1	0	0	0	0	0	0	1	Unknown	0	1	31
28	1	0	0	0	0	0	0	0	White	0	1	38
30	1	0	0	0	1	1	0	1	Hispanic	0	2	104
32	1	1	0	0	0	0	0	1	Hispanic	1	1	355
28	1	0	0	0	0	0	0	1	White	0	1	78
53	1	0	0	0	0	0	0		White	0	1	11
28	1	0	0	0	0	0	0	0	White	0	2	8
30	1	0	0	0	0	0	0	0	White	0	1	326
44	1	0	0	0	0	1	0	1	White	0	1	429
35	1	0	0	0	0	0	0	1	White	0	2	3
53	0		0	0	0	0	0	1	White	0	2	97
42	1	0	0	0	0	0	0	1	Hispanic	0	2	19
45	1	0	0	0	0	0	0	0	White	0	1	1
29	1	0	0	0	0	0	0	1	White	0	2	159
36	1	0	0	0	0	0	0	1	White	0	2	21
51	1	0	0	0	0	0	0	0	White	0	2	183
29	1	0	0	0	0	0	1	1	White	0	1	27
62	1	0	0	0	0	0	0	0	Black	0	2	86
47	1	0	0	0	0	0	0	0	White	0	2	116
49	0		0	0	0	0	1	0	White	0	2	632
38	1	1	0	0	0	0	0	0	White	0	2	29
26	0		0	0	0	0	1	1	Hispanic	0	2	314
43	1	0	0	0	0	0	0	1	White	0	2	0
57	1	0	0	0	0	0	0		White	0	1	96
44	1	0	0	0	0	0	0	0	White	0	2	7
25	1	0	0	0	0	0	0	1	Hispanic	1	2	1
42	1	0	0	0	0	0	0	0	White	0	1	37
46	1	0	0	0	0	0	0	0	White	0	1	364
44	1	0	0	0	0	0	0	0	White	0	1	1
55	0		0	0	0	0	0	1	White	0	2	186
29	1	1	0	0	0	0	0	1	White	0	2	71
45	1	0	0	0	0	0	0	0	White	0	1	19
38	1	0	0	0	0	0	0	1	White	0	2	0
39	1	0	0	0	0	0	0	1	White	0	2	0
38	1	0	0	0	0	0	0	1	White	0	2	1
26	1	0	0	0	0	0	0	1	Black	0	2	79
32	1	1	0	0	0	0	0	1	White	0	2	42
29	1	0	0	0	0	0	0	1	White	0	2	121
56	0		0	0	0	0	0	0	White	0	2	374
36	1	1	0	0	0	0	0	1	White	0	1	241
57	1	0	0	0	0	0	0	0	Black	0	1	48
62	1	0	0	0	1	0	1	1	White	0	1	149
29	1	1	0	0	0	0	0	1	White	0	1	15
43	1	0	0	0	0	0	0	1	White	0	2	37
43	1	0	0	0	0	0	0		White	0	1	12
28	1	1	0	0	0	0	0	1	White	0	1	31
23	1	0	0	0	0	0	1	1	Black	0	1	370
49	1	0	0	0	0	0	0	1	White	0	1	0
72	1	0	0	0	0	0	0	1	White	0	1	14
26	1	0	0	0	0	0	0	0	White	0	1	12
25	1	0	0	0	0	0	0	1	Hispanic	0	1	24
29	1	1	0	0	0	0	0	1	White	0	1	5
46	1	1	0	0	0	0	0	0	White	0	1	12
36	1	0	0	0	0	0	0	1	Hispanic	1	1	58
36	1	0	0	0	0	0	0	1	White	0	1	2
33	1	1	0	0	0	0	0	1	Hispanic	1	1	7
23	1	0	0	0	0	0	0	0	Hispanic	1	1	106
41	0		0	0	0	0	0	0	Hispanic	1	2	230
43	1	0	0	0	0	0	0	0	White	1	1	1
57	1	0	0	0	0	0	0	1	Black	0	2	4
24	1	0	0	0	0	0	1	1	Black	0	1	52
46	1	1	0	0	0	0	0	0	White	0	1	27
54	0		0	0	0	0	0		White	0	1	245
35	1	0	0	0	0	0	0	0	Black	0	2	102
55	1	0	0	0	0	0	0	1	Hispanic	1	2	41
34	1	0	0	0	0	0	0	1	White	0	2	108
35	0		0	0	0	0	0	1	White	0	2	64
48	1	0	0	0	0	0	0	1	Hispanic	0	1	5
42	1	0	0	0	0	0	1	0	Hispanic	1	1	361
50	1	0	0	0	0	0	0	1	Hispanic	0	1	1
40	1	1	0	0	0	0	0	0	Hispanic	1	1	3
61	1	0	0	0	0	0	0	1	White	0	1	8
29	0		0	0	0	0	0	1	Black	0	2	505
43	0		0	0	0	0	0	1	Black	0	2	191
64	1	0	0	0	0	0	0	0	Black	0	1	12
40	1	0	0	0	0	0	0	0	Black	0	1	3
22	0		0	0	0	0	0	1	Black	0	2	111
29	1	0	0	0	0	0	1	0	White	0	1	598
21	1	0	0	0	0	0	0	0	White	0	2	117
46	1	0	0	0	0	0	0	0	White	0	1	1
30	1	0	0	0	0	0	0	1	White	0	2	155
54	1	0	0	0	0	0	1	1	Black	0	1	9
49	0		0	0	0	0	0		White	0	2	160
48	1	1	0	0	0	0	0	1	Hispanic	1	2	12
58	1	0	0	0	0	0	0	0	Hispanic	1	1	67
31	1	0	0	0	0	0	1	0	Hispanic	1	2	301
41	1	0	0	0	0	0	0	1	Hispanic	1	1	13
41	0		0	0	0	0	0	1	Black	0	2	124
23	1	1	0	0	0	0	0	0	White	0	2	164
21	1	1	0	0	0	0	0	0	Hispanic	1	2	213
41	1	0	0	0	0	0	0	0	Hispanic	1	1	717
60	1	0	0	0	0	0	0	1	White	0	2	1
52	0		0	0	0	0	0	0	White	0	2	113
44	1	1	0	0	0	0	0	1	White	0	1	532
38	0		0	0	0	0	0	0	White	0	2	172
54	1	0	0	0	0	0	0	1	White	0	1	19
26	1	0	1	1	0	0	1	1	White	0	2	471
73	1	0	0	0	0	0	0	0	White	0	1	447
60	1	1	0	0	0	0	0		White	0	1	34
44	1	0	0	0	0	0	0	1	Black	0	2	61
39	0		0	0	0	0	0	0	White	0	2	130
31	1	0	0	0	0	0	0	0	White	0	1	114
34	1	0	0	0	0	0	0	0	Hispanic	0	2	93
29	1	1	0	0	0	0	0	0	Hispanic	0	1	82
32	1	0	0	0	0	0	0	1	Hispanic	0	2	1
48	1	1	0	0	0	0	0	1	Hispanic	0	1	1
36	1	1	1	1	0	0	0	1	Hispanic	0	2	163
27	1	0	0	0	0	0	0	1	Hispanic	0	2	55
34	1	0	0	0	0	0	0	1	Hispanic	1	2	437
26	1	1	0	0	0	0	0	1	Hispanic	0	2	339
35	1	0	0	0	0	0	0	0	Hispanic	1	1	1
37	1	0	0	0	0	0	0	1	White	0	1	12
43	1	1	0	0	0	0	1	1	Black	0	1	162
35	1	1	0	0	0	0	1	0	Hispanic	1	1	1203
47	1	1	0	0	0	0	0	1	White	0	2	39
33	1	0	0	0	0	0	0	0	Hispanic	0	1	237
30	1	0	0	0	0	0	0	1	Hispanic	0	1	170
37	1	0	0	0	0	0	0	0	Hispanic	0	1	43
46	0		0	0	0	0	0	0	Hispanic	0	2	4
52	1	0	0	0	0	0	0	0	Hispanic	0	2	38
33	1	0	0	0	0	0	0	0	Hispanic	1	1	12
32	1	0	0	0	0	0	0	0	Black	0	1	147
23	1	0	0	0	0	0	0	0	Hispanic	1	1	1
42	1	0	0	0	0	0	1	0	Hispanic	1	1	639
51	0		0	0	0	0	0	0	White	0	2	280
41	1	0	0	0	0	0	0	0	White	0	2	2
39	1	0	0	0	0	0	0	1	White	0	1	51
37	0		0	0	0	0	0	0	Hispanic	1	2	447
51	1	0	0	0	0	0	0	1	White	0	1	121
32	1	0	0	0	0	0	0	1	White	0	2	3
27	1	0	0	0	0	0	0	0	White	0	2	1
44	1	0	0	0	0	0	0	1	White	0	1	26
39	0		0	0	0	0	1	1	White	0	2	755
33	1	1	0	0	0	0	0	1	White	0	2	36
39	1	0	0	0	0	0	0	1	White	0	2	80
50	1	0	0	0	0	0	1	0	White	0	1	372
27	1	0	0	0	0	0	0	0	Black	0	1	57
49	1	0	0	0	0	0	0	0	Hispanic	1	1	14
43	1	0	0	0	0	0	0	0	White	0	2	1
37	1	0	0	0	0	0	0	0	White	0	2	2
39	0		1	1	0	0	1	0	White	0	2	387
27	1	1	0	0	0	0	0	1	White	0	2	47
33	1	1	0	0	0	0	0	0	Hispanic	1	1	83
34	1	0	0	0	0	0	1	1	Hispanic	1	2	925
24	0		0	0	0	0	1	0	White	0	2	156
45	1	0	0	0	0	0	0	1	White	0	2	126
58	1	0	0	0	0	0	0	1	White	0	2	0
36	1	1	0	0	0	0	0	0	White	0	2	8
45	1	0	0	0	0	0	0	0	Hispanic	1	1	23
28	1	1	1	1	0	0	0	1	Hispanic	1	1	137
52	1	0	0	0	0	0	0	1	White	0	2	56
51	1	0	0	0	0	0	0	1	White	0	1	128
33	0		0	0	0	0	0	1	White	0	2	7
37	1	0	0	0	0	0	0	0	White	0	1	20
21	1	0	0	0	0	0	0	0	Hispanic	1	1	20
24	1	0	0	0	0	0	1	0	Black	0	2	396
24	1	1	0	0	0	0	0	0	White	0	2	30
35	0		0	0	0	0	0	0	White	0	2	155
24	1	0	0	0	1	0	1	0	Black	0	1	689
29	1	0	0	0	0	0	0	1	Black	1	1	0
20	1	0	0	0	0	0	0	1	White	0	1	2
39	1	1	0	0	0	0	0	0	Hispanic	1	1	104
33	1	0	0	0	0	0	0	0	Hispanic	0	2	0
31	1	0	0	0	0	0	0	0	Black	0	1	40
23	1	0	0	0	0	0	0	0	Black	1	2	59
37	1	0	0	0	0	0	0	1	Hispanic	0	2	0
22	1	0	0	0	0	0	1	1	White	0	2	63
53	1	1	0	0	0	0	0	1	Unknown	1	2	105
33	1	1	0	0	0	0	0	1	Black	1	1	92
34	1	0	0	0	0	0	0	1	Black	1	1	1
42	1	0	0	0	0	0	0		White	0	1	18
34	1	0	0	0	0	0	0	0	Black	1	2	188
41	1	0	0	0	0	0	0	0	White	0	1	64
45	1	0	0	0	0	0	0	0	White	0	1	99
33	1	0	0	0	0	0	0	0	White	0	2	7
38	0		0	0	0	0	1	1	White	0	2	279
25	1	1	0	0	0	0	0	0	Black	0	1	2
43	0		0	0	0	0	0	1	White	0	2	75
36	1	0	0	0	0	0	0	1	White	0	2	81
60	1	0	0	0	0	0	0	0	Hispanic	1	1	1
26	1	0	0	0	0	0	0	0	White	1	1	62
41	1	1	0	0	0	0	0	0	Hispanic	1	2	17
43	1	1	0	0	0	0	1	1	Hispanic	1	2	78
22	1	0	0	0	0	0	0	0	Hispanic	1	2	1
58	1	0	0	0	0	0	0	1	White	0	1	4
34	1	0	0	0	0	0	0	1	White	0	2	77
48	1	0	0	0	0	0	0	0	White	0	2	361
29	1	0	0	0	0	0	0	1	Asian/Pacific	0	1	86
51	1	0	0	0	0	0	0	1	White	0	1	19
42	1	0	0	0	0	0	1	1	White	0	2	22
31	1	0	0	0	0	0	0	1	White	0	2	124
36	0		0	0	0	0	1	0	White	0	2	505
66	1	0	0	0	0	0	0	0	White	0	2	83
46	1	0	0	0	0	0	0	1	Black	1	1	126
57	1	0	0	0	0	0	0	0	White	0	2	118
33	1	1	0	0	0	0	0	1	Hispanic	0	1	326
38	1	0	0	0	0	0	0	0	White	0	1	10
47	1	1	0	0	0	0	0	1	Hispanic	0	1	10
45	1	0	0	0	0	0	0	1	Hispanic	0	1	6
31	0		0	0	0	0	0	1	Hispanic	1	2	30
22	0		0	0	0	0	0	0	Hispanic	1	1	10
27	1	0	0	0	0	0	0	1	Hispanic	0	2	15
20	0		0	0	0	0	0	1	Hispanic	0	2	11
48	1	1	1	1	0	0	1	0	Hispanic	1	1	419
40	0		0	0	0	0	0	0	Hispanic	0	2	62
24	1	1	0	0	0	0	0	0	Hispanic	0	1	98
34	1	0	0	0	0	0	0	0	Hispanic	0	2	2
45	1	0	0	0	0	0	0	1	Hispanic	0	1	65
27	1	0	0	0	0	0	0	1	Hispanic	0	2	34
46	1	1	1	1	0	0	0	1	Hispanic	0	2	62
47	1	1	1	1	0	0	1	0	Hispanic	1	2	339
42	0		0	0	0	0	0	1	Hispanic	0	2	121
28	1	0	0	0	0	0	1	0	Hispanic	1	2	403
27	1	0	0	0	0	0	0	1	Hispanic	1	1	93
38	1	0	0	0	0	0	0	0	White	0	1	58
56	1	0	0	0	0	0	0	1	White	0	1	47
34	1	0	0	0	0	0	0	0	White	0	1	2
36	1	0	0	0	0	0	0	0	White	0	1	14
49	1	1	0	0	0	0	0		White	0	1	5
24	1	1	0	0	0	0	0	0	Black	0	2	8
29	1	0	0	0	0	0	0	0	White	0	1	0
46	1	0	0	0	0	0	0	0	White	0	1	0
49	1	0	0	0	0	0	0	0	White	0	2	35
41	0		0	0	0	0	1	1	White	0	2	117
39	1	0	0	0	0	0	0	1	White	0	2	55
27	1	1	1	1	0	0	0	1	Hispanic	0	2	112
28	1	0	0	0	0	0	0	0	Black	1	1	10
46	1	0	0	0	0	1	1	0	White	0	1	389
33	1	0	0	0	0	0	0	1	White	0	2	89
38	1	0	0	0	0	0	0	1	White	0	2	36
36	1	0	0	0	0	0	0	0	White	0	1	43
39	1	0	0	0	0	0	0	1	White	0	1	149
39	1	0	0	0	0	0	0		Black	0	1	72
33	1	0	0	0	0	0	0		Black	0	2	26
44	0		0	0	0	0	1	0	White	0	2	91
42	1	0	0	0	0	0	0	0	White	0	1	1
45	0		0	0	0	0	1	1	White	0	2	127
29	1	1	0	0	0	0	0	1	White	0	1	3
48	1	0	0	0	0	0	0	0	White	0	1	8
34	1	0	0	0	0	0	0	0	White	0	1	45
54	1	0	0	0	0	0	0	1	White	0	1	37
27	1	0	0	0	0	0	1	1	White	0	2	77
27	1	0	0	0	0	0	0	0	White	0	1	30
32	1	1	1	1	0	0	0	0	White	0	2	193
37	1	0	0	0	0	0	0	0	White	0	1	92
65	1	0	0	0	0	0	0	1	White	0	1	28
39	1	0	0	0	0	0	0	1	White	0	1	1
31	1	1	0	0	0	0	0	1	White	0	2	39
62	1	1	0	0	0	0	0	1	White	0	1	12
57	1	0	0	0	0	0	0	0	White	0	1	1
27	1	0	0	0	0	0	0	1	White	0	2	0
44	1	0	0	0	0	0	1	1	White	0	2	180
44	1	0	0	0	0	0	0	1	White	0	1	2
35	1	0	0	0	0	0	0	0	Hispanic	1	1	28
36	1	0	0	0	0	0	0	1	White	0	2	7
44	1	0	0	0	0	0	0	1	White	0	1	74
22	0		0	0	0	0	0	0	White	0	2	32
59	1	0	0	0	0	0	0	1	White	0	1	189
41	0		0	0	0	0	0	0	White	1	2	346
22	1	0	0	0	0	0	1	0	Unknown	1	2	50
37	1	0	0	0	0	0	0	0	Asian/Pacific	1	2	77
25	1	0	0	0	0	0	0	0	Black	0	1	7
25	0		0	0	0	0	0		Unknown	1	1	27
36	1	0	0	0	0	0	0	1	White	0	2	3
30	1	1	0	0	0	0	0	1	Hispanic	1	1	6
32	1	0	0	0	0	0	0	1	Black	0	1	1
57	1	0	0	0	0	0	1	1	White	0	2	23
36	0		0	0	0	0	0	1	White	0	2	56
52	1	0	0	0	0	0	0	1	White	0	1	41
45	1	0	0	0	0	0	1	1	White	0	2	56
49	0		0	0	0	0	0	1	White	0	2	332
29	1	0	0	0	0	0	0	1	White	0	2	82
55	1	1	0	0	0	0	0	0	White	0	2	7
54	1	0	0	0	0	0	0	0	Hispanic	1	2	30
52	1	0	0	0	0	0	1	0	Hispanic	0	1	105
28	1	0	0	0	0	0	0	0	Black	1	2	28
26	0		0	0	0	0	0	1	Black	0	2	7
33	1	0	0	0	0	0	0	1	White	0	1	15
29	1	0	0	0	0	0	1	1	White	0	2	86
43	1	0	0	0	0	0	1	0	White	0	1	714
28	1	0	0	0	0	0	0	0	White	0	1	2
41	1	0	0	0	0	0	0	1	White	0	2	125
37	1	0	0	0	0	0	0	1	White	0	1	0
36	0		0	0	0	0	0	1	Hispanic	1	2	226
31	0		0	0	0	0	0	1	Hispanic	0	2	301
56	0		0	0	0	0	0	0	Hispanic	0	2	170
40	1	0	0	0	0	0	0	1	White	0	2	1
47	1	0	0	0	0	0	0	0	White	0	1	130
45	1	0	0	0	0	0	0	1	White	0	1	91
36	1	0	0	0	1	1	1	1	White	0	2	89
21	1	0	0	0	0	0	0	1	White	0	2	25
24	1	0	0	0	0	0	0	1	White	0	1	12
58	1	1	0	0	0	0	0	1	White	0	1	2
45	1	0	0	0	0	0	0	1	White	0	2	6
37	1	1	0	0	0	0	0	1	White	0	2	59
26	1	0	0	0	0	0	0	0	White	0	1	6
32	1	0	0	0	0	0	0	0	White	0	2	1
56	1	0	0	0	0	0	0	0	White	0	1	22
31	0		0	0	0	0	0	0	Black	0	2	150
30	1	0	0	0	0	0	1	0	Black	1	1	36
26	1	0	0	0	0	0	0	0	White	0	1	2
25	1	0	0	0	0	0	0	1	Hispanic	0	2	7
23	1	0	0	0	0	0	0	1	Black	0	2	2
44	1	1	0	0	0	0	0	1	Black	0	2	97
38	1	0	0	0	0	0	0	0	Asian/Pacific	1	1	92
28	0		0	0	0	0	0	1	White	0	2	46
44	1	0	0	0	0	0	0	1	White	0	1	1
37	1	0	0	0	0	0	0	1	White	0	1	117
35	1	0	0	0	0	0	1		White	0	1	3
35	1	0	0	0	0	0	0	1	White	0	1	62
54	1	0	0	0	0	0	0	1	Black	0	2	2
33	1	0	0	0	0	0	0	1	Black	0	2	302
38	1	0	0	0	0	0	0	1	White	0	1	1
43	1	1	0	0	0	0	0	0	White	0	2	66
36	1	0	0	0	0	0	0	0	White	0	1	1
54	1	0	0	0	0	0	0	1	White	0	2	88
27	1	0	0	0	0	0	0	0	White	0	1	28
52	1	0	0	0	0	0	0	1	White	0	2	3
55	0		0	0	0	0	0	0	White	0	2	113
26	1	0	0	0	0	0	0	1	White	0	2	1
48	1	0	0	0	0	0	0	0	White	0	1	149
37	1	0	0	0	0	0	1	0	White	0	1	111
38	1	1	0	0	0	0	0	1	White	0	2	7
46	1	1	0	0	0	0	0	1	White	0	1	3
31	1	0	0	0	0	0	0	0	White	0	1	2
56	1	0	0	0	0	0	0	1	White	0	1	1
40	1	0	0	0	0	0	0	1	White	0	1	1
41	1	0	0	0	0	0	0	1	White	0	1	2
47	1	1	0	0	0	0	0	0	White	0	1	68
58	1	0	0	0	0	0	0	1	White	0	2	11
43	1	0	0	0	0	0	0	1	White	0	2	111
25	1	0	0	0	0	0	0	1	White	0	2	25
48	1	1	0	0	0	0	0	1	White	0	1	4
43	1	1	0	0	0	0	0	1	White	0	1	50
64	1	0	0	0	0	0	0	1	White	0	2	31
39	1	0	0	0	0	0	0	0	Black	0	2	139
43	1	0	0	0	0	0	0	0	White	0	1	125
58	1	0	0	0	0	0	0	0	White	0	1	25
32	0		0	0	0	0	0	1	White	0	2	56
45	1	0	0	0	0	0	0	1	White	0	2	6
42	1	0	0	0	0	0	0	1	White	0	1	88
30	1	0	0	0	0	0	0	1	White	0	2	0
29	1	0	0	0	0	0	0	1	White	0	2	320
45	1	0	0	0	0	0	1	1	White	0	1	7
48	1	0	0	0	0	0	0	1	White	0	2	89
65	1	0	0	0	0	0	0	0	White	0	2	153
23	1	0	0	0	0	0	0	1	Black	0	1	1
56	1	0	0	0	0	0	0	1	Black	0	1	9
34	1	0	0	0	0	0	0	0	White	0	1	19
31	1	1	0	0	0	0	0	1	Black	0	1	208
63	1	0	0	0	0	0	0	1	White	0	1	14
32	1	0	0	0	0	0	0	1	Black	1	1	11
29	1	0	0	0	0	0	0	1	Black	0	1	10
65	1	0	0	0	0	0	0	1	White	0	1	0
41	1	0	0	0	0	0	0	1	White	0	2	91
26	1	0	0	0	0	0	0	1	White	0	1	4
28	0		0	0	0	0	0	0	White	0	2	129
59	1	0	0	0	0	0	0	1	White	0	1	28
26	1	0	0	0	0	0	1	1	White	0	1	43
32	1	1	0	0	0	0	0	0	White	0	1	98
37	1	1	1	1	0	0	0	1	White	0	2	57
51	1	0	0	0	0	0	0	0	White	0	1	3
37	1	0	0	0	0	0	0	0	Black	0	1	20
25	1	0	0	0	0	0	1	0	Black	0	1	573
26	1	1	0	0	0	0	0	0	White	0	2	0
45	1	0	0	0	0	0	0	0	Black	0	1	0
38	1	0	0	0	0	0	0	0	White	0	2	4
35	1	1	0	0	0	0	0	1	White	0	2	95
24	1	0	0	0	0	0	0	0	Black	0	1	1
37	1	0	0	0	0	0	0	1	White	0	2	649
38	1	0	0	0	1	1	0	1	Black	0	2	89
42	1	0	0	0	0	0	0	1	White	0	2	269
40	1	0	0	0	0	0	0	1	White	0	2	2
26	1	0	0	0	0	0	0	0	White	0	1	91
35	0		0	0	0	0	0	0	Hispanic	0	2	81
41	1	0	0	0	0	0	1	1	White	0	1	225
39	1	0	0	0	0	0	1	1	White	0	1	154
32	1	0	0	0	0	0	1	1	White	0	2	148
42	1	1	0	0	0	0	0	1	Black	0	2	139
25	1	0	0	0	0	0	0	1	White	0	2	0
31	1	0	0	0	0	0	0	1	White	0	2	39
29	1	1	1	1	0	0	0	1	Black	0	1	422
32	1	1	1	1	0	0	0		White	0	1	90
28	1	0	0	0	0	0	1	1	Black	0	1	85
26	1	0	0	0	0	0	1	0	Black	0	1	586
56	1	0	0	0	0	0	0	1	White	0	1	149
34	1	0	0	0	0	0	0	1	White	0	1	34
37	1	0	0	0	0	0	0	1	White	0	2	226
37	1	0	0	0	0	0	0	0	White	0	1	1
51	0		0	0	0	0	0	0	White	0	2	192
36	1	0	0	0	0	0	0	1	White	0	1	3
31	1	0	0	0	0	0	0	1	White	0	1	25
67	1	0	0	0	0	0	0	0	Black	0	2	91
29	0		0	0	0	0	0	1	White	0	2	8
38	1	0	0	0	0	0	1	0	White	0	1	15
61	1	1	0	1	0	0	0	0	Black	0	1	114
27	1	0	0	0	0	0	0	0	Black	0	2	5
37	1	1	0	0	0	0	0	0	Black	0	1	0
55	1	0	0	0	0	0	0	1	Black	0	1	128
34	1	0	0	0	0	0	0	1	Black	0	1	10
25	1	1	0	0	0	0	1	1	White	0	2	41
61	1	0	0	0	0	0	0	1	White	0	2	1
51	1	0	0	0	0	0	0	1	White	0	2	1
30	1	0	0	0	0	0	0	0	Hispanic	0	1	22
58	1	0	0	0	0	0	0	1	White	1	1	2
33	1	0	0	0	0	0	1	0	Black	0	2	316
26	1	1	0	0	0	0	1	1	Unknown	0	2	98
52	1	0	0	0	0	0	0	0	Black	1	2	61
23	1	0	0	0	0	0	1	0	Black	0	2	47
24	1	0	0	0	0	0	0	1	White	0	1	12
23	1	0	0	0	0	0	0	1	White	0	2	28
53	0		0	0	0	0	0	1	White	0	2	136
41	1	1	0	0	0	0	0	0	White	0	1	1
41	1	0	0	0	0	0	0	0	White	0	1	1
30	1	0	0	0	0	0	0	0	White	0	2	0
30	1	1	0	0	0	0	0	0	Black	0	1	36
46	1	0	0	0	0	0	1	0	White	0	1	264
31	1	0	0	0	0	0	0	1	Black	0	1	10
46	1	0	0	0	0	0	0	0	White	1	1	1
31	1	1	0	0	0	0	0	0	White	0	1	33
48	1	0	0	0	0	0	0		Black	0	1	61
46	1	1	0	0	0	0	0	1	White	0	2	1
31	1	0	0	0	0	0	0	1	White	1	1	1
30	1	1	0	0	0	0	0	0	White	0	1	200
34	1	0	0	0	0	0	0	0	White	0	2	68
52	1	0	0	0	0	0	0	1	White	0	2	126
53	1	0	0	0	0	0	0	0	Asian/Pacific	1	2	2
30	1	0	0	0	0	0	0	0	Unknown	0	1	79
35	1	0	0	0	0	0	0	0	White	0	2	1
40	1	0	0	0	0	0	0	1	White	0	1	58
48	1	0	0	0	0	0	0	1	White	0	1	5
58	0		0	0	0	0	0	1	White	0	2	145
27	1	0	0	0	0	0	1	0	White	0	1	124
50	1	0	0	0	0	0	0	1	Unknown	1	2	3
30	1	0	0	0	0	0	0	0	Unknown	0	1	28
34	0		0	0	0	0	0	1	White	0	2	694
50	1	0	0	0	0	0	0	0	White	0	1	28
37	1	1	0	0	0	0	0	0	Black	0	1	9
66	1	0	0	0	0	0	0	1	White	0	1	63
41	1	0	0	0	0	0	0	1	White	0	2	178
34	1	0	0	0	0	0	0	0	Hispanic	1	2	56
26	1	0	0	0	0	0	0	0	White	0	2	10
60	1	0	0	0	0	0	0	0	Black	0	1	9
29	1	0	0	0	0	0	1	0	White	0	2	83
35	0		0	0	0	0	0	1	White	0	2	73
48	0		0	0	0	0	0	1	Hispanic	1	2	115
26	1	1	1	1	0	0	1	0	Hispanic	0	2	116
27	1	0	0	0	0	0	1	1	Hispanic	0	2	43
31	1	0	0	0	0	0	0	1	Hispanic	0	2	1
26	1	1	0	0	0	0	0	1	Hispanic	0	2	55
51	1	1	0	0	0	0	0	1	Hispanic	1	1	29
39	1	0	0	0	0	0	0	1	Black	0	2	3
26	1	0	0	0	0	0	0	0	Hispanic	0	2	53
51	0		0	0	0	0	0	1	White	0	2	49
36	1	0	0	0	0	0	0	1	White	0	1	63
45	1	0	0	0	0	0	0	0	Hispanic	0	1	29
30	1	0	0	0	0	0	0	0	White	0	2	95
36	0		0	0	0	0	0		Hispanic	1	1	180
36	1	1	1	1	0	0	1	0	Hispanic	1	1	469
32	1	0	0	0	0	0	0	1	Hispanic	0	2	89
49	1	1	0	0	0	0	0		Hispanic	0	1	36
34	1	0	0	0	0	0	0	0	Hispanic	0	2	13
46	0		0	0	0	0	0	1	White	0	2	99
27	0		0	0	0	0	0	0	White	0	2	169
46	1	0	0	0	0	0	0	0	Hispanic	1	1	7
46	1	0	0	0	0	0	0	1	White	0	1	3
54	1	0	0	0	0	0	0	1	Hispanic	1	1	5
41	1	0	0	0	0	0	0	1	White	0	1	41
34	1	0	0	0	0	0	0	0	Black	0	1	11
43	1	0	0	0	0	0	0	0	Black	0	2	24
31	1	1	0	0	0	0	0	0	White	0	1	23
55	1	0	0	0	0	0	1	1	Black	0	2	17
66	1	0	0	0	0	0	0	0	White	0	1	11
51	1	0	0	0	0	0	0	0	White	0	1	10
38	1	1	0	0	0	0	0	1	Black	0	1	10
32	1	1	0	0	0	0	1	1	White	0	2	13
61	1	0	0	0	0	0	0	0	Black	0	1	45
58	1	0	0	0	0	0	1	1	White	0	2	887
29	1	0	0	0	0	0	1	1	White	0	2	575
23	1	0	0	0	0	0	0	1	Black	1	2	33
28	1	1	0	0	0	0	0	0	Black	0	1	14
28	1	0	0	0	0	0	0	0	Black	0	2	1
44	0		0	0	0	0	1	0	Hispanic	0	2	175
44	1	0	0	0	0	0	0	0	White	0	1	1
54	1	0	0	0	0	0	0	1	White	0	2	143
25	1	0	0	0	0	0	0	1	White	0	1	1
29	1	1	1	1	0	0	1	1	Unknown	1	2	916
36	1	0	0	0	0	0	0	1	White	0	2	0
59	1	0	0	0	0	0	0	1	White	0	1	62
32	0		0	0	0	0	0	1	White	0	2	110
35	1	0	0	0	0	0	0	0	White	0	1	79
53	0		0	0	0	0	0	1	White	0	2	110
50	0		0	0	0	0	0	1	White	0	2	291
23	1	0	0	0	0	0	0	0	White	0	2	145
55	0		0	0	0	0	0	0	White	0	2	105
52	0		0	0	0	0	0	1	White	0	2	5
33	1	0	0	0	0	0	0	1	White	0	2	6
27	1	1	0	0	0	0	0	1	Hispanic	0	1	40
46	0		0	0	0	0	0	0	White	0	2	70
30	1	0	0	0	0	0	0	0	White	0	1	2
39	1	0	0	0	0	0	0	0	White	0	1	0
30	0		0	0	0	0	0		White	0	1	37
30	1	0	0	0	1	1	1	0	Black	0	2	415
41	1	0	0	0	0	0	0	1	White	0	2	15
45	1	0	0	0	0	0	0	1	White	0	1	416
31	1	0	0	0	0	0	0	0	White	0	1	106
32	1	0	1	1	0	0	0	1	White	0	2	48
33	1	1	0	0	0	0	1	1	White	0	1	187
31	1	0	0	0	0	0	0	0	White	0	2	44
33	1	0	0	0	0	0	0	1	White	0	1	11
58	1	1	0	0	0	0	0	0	Black	0	1	121
28	0		0	0	0	0	0	1	White	0	2	67
36	1	0	0	0	0	0	0	1	White	0	1	9
54	1	1	0	0	0	0	0	0	White	0	1	76
21	0		0	0	0	0	0	0	White	0	2	0
42	1	0	0	0	0	0	0	0	White	0	1	1
39	1	0	0	0	0	0	0	1	White	0	2	1
53	1	0	1	1	0	0	0	1	Black	0	1	258
51	1	0	0	0	0	0	1	1	Black	0	2	693
40	1	0	0	0	0	0	0	0	White	0	1	0
27	1	1	0	0	0	0	0	0	Hispanic	0	1	71
23	1	0	0	0	0	0	0	0	White	0	2	64
31	1	1	0	0	0	0	0	1	White	0	1	55
26	1	0	0	0	0	0	0	1	White	0	1	1
59	1	1	0	0	0	0	0	0	White	0	1	148
67	1	0	0	0	0	0	0	0	White	0	1	121
25	1	0	0	0	0	0	0	0	Black	0	1	602
55	1	1	1	1	0	0	1	0	Hispanic	0	2	482
33	1	0	0	0	0	0	0	0	Hispanic	0	1	19
25	0		0	0	0	0	1	1	Black	0	2	287
31	1	0	0	0	0	0	0	1	Hispanic	0	1	109
46	1	0	0	0	0	0	0	1	White	0	1	23
35	0		0	0	0	0	0	0	Black	0	2	0
24	1	0	0	0	0	0	1	0	White	0	1	58
59	1	0	0	0	0	0	0	0	White	0	1	3
36	0		0	0	0	0	1	1	White	0	2	231
34	0		0	0	0	0	0		White	0	1	188
33	1	0	0	0	0	0	0	0	White	0	1	6
52	1	0	0	0	0	0	0	0	White	0	1	1
53	0		0	0	0	0	0	0	White	0	2	120
50	0		0	0	0	0	0	1	White	0	2	145
32	0		0	0	0	0	0	0	Black	1	2	117
33	0		0	0	0	0	0	1	Hispanic	0	2	6
26	1	0	0	0	0	0	0	1	Hispanic	1	1	21
29	1	1	0	0	0	0	0	0	Hispanic	1	1	30
42	1	0	0	0	0	0	1	0	Hispanic	0	2	56
33	1	0	0	0	0	0	0	1	Hispanic	1	2	14
50	1	0	0	0	0	0	0	1	White	0	1	62
24	1	0	0	0	0	0	0	0	White	0	2	294
21	1	1	0	0	0	0	1	0	White	1	1	43
31	1	0	0	0	0	0	0	1	White	0	2	0
56	1	1	0	0	0	0	1	0	White	0	1	352
60	1	0	0	0	0	0	0	1	White	0	2	66
28	0		0	0	0	0	0	0	Hispanic	0	2	48
22	1	0	0	0	0	0	1	1	Hispanic	0	2	29
57	1	1	0	0	0	0	0	1	Hispanic	1	2	25
55	1	0	0	0	0	0	0	1	White	0	1	1
31	1	0	0	0	0	0	0	1	White	0	2	2
49	1	0	0	0	0	0	0	1	White	0	1	280
54	1	0	0	0	0	0	0	1	White	0	1	40
75	1	0	0	0	0	0	0	1	White	0	1	16
31	1	1	0	0	0	0	0	1	White	0	2	0
24	0		0	0	0	0	1	1	Black	0	2	85
61	0		0	0	0	0	0	0	White	0	2	119
27	1	1	0	0	0	0	0	0	Hispanic	0	1	88
58	1	1	0	0	0	0	0	0	Hispanic	1	1	107
46	1	1	0	0	0	0	0	1	Hispanic	1	2	23
24	1	0	0	0	0	0	0	1	Black	0	1	141
23	1	1	0	0	0	0	1	0	Hispanic	0	2	29
25	1	1	0	0	0	0	0	1	White	0	2	0
27	1	1	0	0	0	0	1	1	White	0	1	404
39	0		0	0	0	0	0	1	White	0	2	52
30	1	0	0	0	0	0	0	0	White	0	2	99
50	1	1	0	0	0	0	0	1	White	0	1	41
31	1	0	0	0	0	0	0	0	White	0	1	5
44	0		0	0	0	0	1	1	White	0	2	241
38	0		0	0	0	0	1	0	White	0	2	127
36	1	0	0	0	0	0	0	1	White	0	2	14
42	1	1	0	0	0	0	0	1	White	0	1	9
36	1	0	1	1	0	0	0	1	White	0	2	168
65	1	0	0	0	0	0	0	1	White	0	1	3
52	1	0	0	0	0	0	0	0	Black	0	1	11
49	1	1	0	0	0	0	0	1	Black	0	1	20
27	1	0	0	0	0	0	0	1	White	0	2	1
53	1	0	0	0	0	0	0	1	White	0	1	34
42	1	1	1	1	0	0	0	0	White	0	2	55
46	1	0	0	0	0	0	1	1	White	0	2	426
29	1	0	0	0	0	0	0	1	White	0	1	1
57	1	1	0	0	0	0	0	0	White	0	1	11
52	1	0	0	0	0	0	0	1	White	0	2	1
24	1	0	0	0	0	0	0	0	White	0	1	644
37	1	0	0	0	0	0	0	1	White	0	2	0
46	0		0	0	0	0	0	0	White	0	2	259
45	1	0	0	0	0	0	1	1	White	0	1	279
34	1	0	0	0	0	0	0	1	White	0	1	302
54	1	0	0	0	0	0	0	1	White	0	1	56
25	1	0	0	0	0	0	0	0	Black	0	2	49
52	1	0	0	0	0	0	0	1	White	0	2	24
24	1	0	0	0	0	0	0	1	White	0	1	533
36	0		0	0	0	0	0	1	White	0	2	119
31	1	1	0	0	0	0	0		White	0	2	28
49	1	1	0	0	0	0	0	1	White	0	1	22
35	1	0	0	0	0	0	0	1	White	0	2	56
28	1	1	0	0	0	0	0	1	White	0	1	65
51	1	0	0	0	0	0	0	0	Hispanic	1	1	120
33	1	0	0	0	0	0	0	0	Hispanic	0	2	247
22	1	0	0	0	0	0	0	1	Hispanic	0	2	8
36	1	1	0	0	0	0	0	0	Hispanic	1	1	89
37	1	0	0	0	0	0	0	1	Hispanic	1	2	48
48	1	0	0	0	0	0	0	0	Hispanic	1	1	68
41	0		0	0	0	0	0	0	Hispanic	0	2	35
38	1	1	0	0	0	0	1	0	Hispanic	1	1	406
37	1	1	0	0	0	0	0	1	Hispanic	0	2	27
28	1	1	0	0	0	0	0	0	White	0	1	17
36	1	0	0	0	0	0	0	0	Hispanic	1	1	1
44	0		0	0	0	0	0	0	White	0	2	364
51	1	1	0	0	0	0	0	1	White	0	1	44
35	1	0	0	0	0	0	0	1	White	0	2	4
29	1	0	0	0	0	0	1	0	White	0	2	477
42	0		0	0	0	0	1	0	White	0	2	20
57	1	0	0	0	0	0	1	1	White	0	2	160
54	1	0	0	0	0	0	0	0	White	0	2	349
42	1	0	0	0	0	0	0	1	White	0	2	51
24	1	0	0	0	0	0	0	0	Hispanic	1	1	22
32	0		0	0	0	0	0	0	White	0	2	109
33	1	0	0	0	0	0	0	0	White	0	1	93
46	0		0	0	0	0	0	1	White	0	2	0
28	1	0	0	0	0	0	0	1	White	0	1	35
34	0		0	0	0	0	1	0	White	0	2	193
28	1	1	0	0	0	0	1	0	Hispanic	0	2	468
33	1	0	0	0	0	0	0	1	Hispanic	0	1	1
49	1	0	0	0	0	0	0	0	White	1	1	64
33	0		0	0	0	0	0	0	White	0	2	105
48	1	1	0	0	0	0	1	1	Black	0	1	52
24	0		1	1	0	0	1	1	White	0	2	222
59	1	0	0	0	0	0	0	1	White	0	1	1
25	0		0	0	0	0	0	0	Black	0	2	65
31	1	1	0	0	0	0	0	1	White	0	2	0
70	1	0	0	0	0	0	0	1	White	0	2	98
30	1	0	0	0	0	0	0	0	White	0	2	1
33	1	1	0	0	0	0	0		Black	0	1	0
60	1	0	0	0	0	0	0	0	Black	0	1	3
47	1	0	0	0	0	0	0	0	Black	1	1	30
31	1	0	0	0	0	0	1	1	White	0	2	68
55	1	0	0	0	0	0	0	1	White	0	2	94
56	1	0	0	0	0	0	0	0	White	0	1	20
40	0		0	0	0	0	0	1	White	0	2	45
61	1	0	0	0	0	0	0	0	White	0	1	2
[truncated: 6,468 more rows]
