# Supplementary material for: Racial differences in testing for infectious diseases: An analysis of jail intake data
Source: PLoS One. 2023 Dec 20;18(12):e0288254. doi: 10.1371/journal.pone.0288254 (PMC10732427; doi:10.1371/journal.pone.0288254)
Supplement: S2 File — (CSV) [file pone.0288254.s002.csv]

Age	idtest_visit	idtestanswer_visit	hcvresultsreceived_visit	hivresultsreceived_visit	hiv_yn_visit	hcv_yn_visit	housing_rounds_visit	psych_treated_visit_most	race1	foreign_yn	stays	days1
59	1	0	0	0	0	0	0		Black	0	1	2
40	1	1	1	1	0	0	1	1	White	0	1	408
36	1	1	1	1	0	0	1	1	White	0	2	237
31	1	0	0	0	0	0	1		Hispanic	0	1	36
27	1	0	0	0	0	0	0	1	Hispanic	1	1	18
35	1	0	0	0	0	0	0	1	Hispanic	1	1	134
23	1	0	0	0	0	0	0	1	Hispanic	0	1	1
59	1	0	0	0	0	0	1	1	American Indian/Other	0	1	55
52	1	0	0	0	0	0	1	0	White	0	1	37
44	1	0	0	0	0	0	0	1	White	0	2	216
32	1	1	0	0	0	0	0	0	Black	0	1	122
45	1	1	0	0	0	0	0	1	Hispanic	1	1	8
26	1	0	0	0	0	0	0	0	White	0	1	0
59	1	1	1	1	0	0	0	1	Black	0	1	229
31	1	1	0	0	0	0	0	1	White	0	1	0
48	1	1	0	0	0	0	1	1	Black	0	1	146
54	1	0	0	0	0	0	0	0	Black	0	2	21
47	1	0	0	0	0	0	1	1	Hispanic	0	1	11
46	1	0	0	0	0	0	0	1	White	0	2	170
34	1	0	0	0	0	0	0	1	White	0	1	68
30	1	0	0	0	0	0	0	0	White	1	1	312
33	1	1	1	1	0	0	1	1	Hispanic	0	1	103
26	1	0	0	0	0	0	0	0	Hispanic	1	1	58
40	1	0	0	0	0	0	0	0	White	0	1	0
43	1	0	0	0	0	0	0	0	Black	1	2	48
30	1	0	0	0	0	0	0	0	Hispanic	1	1	1
29	1	0	0	0	0	0	0	1	Hispanic	0	1	278
38	1	1	1	1	0	0	0	0	White	0	1	61
35	1	0	0	0	0	0	0	0	White	1	1	0
32	1	0	0	0	0	0	0	1	Hispanic	0	1	6
36	1	0	0	0	0	0	1	1	White	0	1	109
63	1	0	0	0	0	0	0	1	Black	0	1	1
35	1	0	0	0	0	0	0	1	White	0	2	40
37	1	1	1	1	0	0	1	1	White	0	1	150
38	1	0	0	0	0	0	1	0	Hispanic	0	1	91
32	1	0	0	0	0	0	0	1	Hispanic	0	2	89
33	1	1	1	1	0	0	0	1	Hispanic	0	1	166
48	1	0	0	0	0	0	0	0	Black	0	2	376
28	1	1	1	1	0	0	0	0	Black	0	1	288
29	0		0	0	0	0	0	0	White	0	2	1
39	1	0	0	0	0	0	1	1	Black	0	2	210
41	1	1	0	0	0	0	0	1	White	0	2	125
32	1	1	0	0	0	0	0	1	White	0	1	3
41	0		0	0	0	0	0	1	Hispanic	1	2	25
45	1	1	1	1	0	0	1	1	White	0	1	180
25	1	0	0	0	0	0	1	1	White	0	1	189
40	1	0	0	0	0	0	0		Black	0	1	0
35	1	0	0	0	0	0	0	0	Black	0	1	27
47	1	0	0	0	0	0	0	1	White	0	2	230
29	1	0	1	1	0	0	1	0	Hispanic	0	2	280
57	1	0	0	0	0	0	0	1	Hispanic	1	1	6
29	1	0	0	0	0	0	0	1	Hispanic	0	1	110
46	1	0	0	0	0	0	0	0	White	0	1	97
30	1	1	0	0	0	0	1		White	0	1	65
38	0		0	0	0	0	0	1	White	0	2	2
29	1	0	0	0	0	0	0	1	White	0	1	491
40	1	0	0	0	0	0	0		Black	0	1	91
34	1	0	0	0	0	0	1	0	Hispanic	0	1	547
48	1	0	0	0	0	0	0	1	White	0	1	5
36	1	0	0	0	0	0	0	1	White	0	1	62
34	1	1	0	0	0	0	0	1	White	0	1	0
48	1	1	0	0	0	0	0	1	Black	0	1	56
31	1	0	0	0	0	0	0		White	0	2	45
34	1	1	0	0	0	0	0	1	Black	0	2	92
48	1	0	0	0	0	0	0		White	0	1	10
37	1	0	0	0	0	0	0	1	White	0	1	0
45	1	0	0	0	0	0	0	1	White	0	1	85
32	1	0	0	0	0	0	0	1	White	0	2	29
42	1	0	0	0	0	0	0	1	Black	0	1	107
60	1	0	0	0	0	0	0	1	Black	0	1	3
27	1	0	0	0	0	0	1	0	Hispanic	1	1	474
33	1	1	1	1	0	0	1	0	White	0	1	64
33	1	1	1	1	0	0	0	0	Hispanic	1	1	72
44	0		0	0	0	0	0	0	White	0	1	0
29	1	0	0	0	0	0	0	0	White	0	1	0
51	0		0	0	0	0	0	1	Black	0	2	56
39	1	1	0	0	0	0	1	0	White	0	2	259
31	1	1	1	1	0	0	0	1	Black	0	1	77
31	1	0	0	0	0	0	0	1	Hispanic	1	2	62
34	0		0	0	0	0	0	1	White	0	2	186
37	1	0	0	0	0	0	0	0	White	0	1	1
55	1	0	0	0	0	0	1	1	White	0	1	122
49	1	0	0	0	0	0	0	1	White	0	1	210
45	1	0	0	0	0	0	0	0	White	0	2	15
53	1	0	0	0	0	0	0	1	Hispanic	0	1	97
39	1	0	0	0	0	0	0	1	Black	0	2	19
32	1	1	0	0	0	0	0	1	White	0	1	1
30	1	1	1	1	0	0	0	0	Black	0	1	38
50	1	0	0	0	0	0	0	0	White	0	1	126
36	1	0	0	0	0	0	0		Black	0	1	159
25	1	0	0	0	0	0	0	1	Black	1	1	12
53	1	0	0	0	0	0	0	1	White	0	2	476
30	1	0	0	0	0	0	0	1	White	0	1	98
28	1	0	0	0	0	0	0	0	White	0	2	83
34	1	0	0	0	0	0	0	1	White	0	1	4
42	1	0	0	0	0	0	0	0	White	0	1	8
38	1	0	0	0	0	0	0	1	White	0	1	69
39	1	0	0	0	0	0	0	1	Hispanic	0	2	161
40	0		0	0	0	0	0	0	White	0	2	9
49	1	1	0	0	0	0	0	1	White	0	2	181
61	1	0	0	0	0	0	0	1	Unknown	1	2	0
45	1	0	0	0	0	0	0	1	White	0	2	46
23	1	0	0	0	0	0	0	0	White	0	1	2
40	1	0	0	0	0	0	0	1	White	0	2	56
46	1	1	0	0	0	0	0	1	Black	0	1	146
62	1	0	0	0	0	0	0	0	Black	0	1	0
53	1	0	0	0	0	0	0	1	White	0	1	272
22	1	1	1	1	0	0	1	0	Black	0	1	384
60	1	0	0	0	0	0	0	1	White	0	1	0
59	1	0	0	0	0	0	0	0	White	0	1	7
44	1	0	0	0	0	0	0		White	0	1	5
28	1	0	0	0	0	0	0	1	Black	0	1	8
39	1	0	0	0	0	0	0	1	White	0	1	15
31	1	1	0	0	0	0	0	1	White	0	2	382
24	1	1	0	0	0	0	0	0	Hispanic	1	1	28
23	0		0	0	0	0	0	0	Black	0	2	20
54	1	0	0	0	0	0	0	1	White	0	1	78
65	1	0	0	0	0	0	1	1	White	0	2	28
44	0		1	1	0	0	0	1	Hispanic	0	2	211
28	1	0	0	0	0	0	1	0	Hispanic	0	2	13
30	1	0	0	0	0	0	0	1	White	0	1	94
56	1	1	0	0	0	0	0		Black	0	1	61
59	1	0	0	0	0	0	0	1	White	0	1	0
46	0		0	0	0	0	0	1	White	0	2	91
37	1	0	0	0	0	0	0	0	White	0	1	71
30	1	0	0	0	0	0	0	1	White	0	1	50
38	1	1	0	0	0	0	0	1	White	0	1	84
50	1	0	0	0	0	0	0	1	White	0	2	1
32	1	0	0	0	0	0	0	0	White	0	2	1
34	1	0	0	0	0	0	0		Black	0	1	138
27	1	0	0	0	0	0	0	1	White	0	1	0
27	1	1	0	0	0	0	1	1	White	0	1	125
65	1	0	0	0	0	0	0	1	Black	0	1	229
40	1	0	0	0	0	0	0	1	Black	0	2	43
39	1	1	1	1	0	0	0		White	0	1	39
40	0		0	0	0	0	1	1	White	0	1	626
32	1	0	0	0	0	0	0	1	White	0	1	202
36	1	0	0	0	0	0	0	1	White	0	1	4
42	1	1	0	0	0	0	0	1	White	0	2	9
26	1	0	0	0	0	0	1	1	Black	1	1	59
40	1	0	0	0	0	0	0	1	Black	0	1	129
46	1	1	0	0	0	0	0	1	Hispanic	0	1	46
54	1	1	0	0	0	0	0	0	White	0	1	59
39	1	1	0	0	0	0	0	0	Black	0	1	3
49	1	0	0	0	0	0	0		Black	0	1	138
37	1	1	0	0	0	0	0	0	Black	0	1	8
49	1	0	0	0	0	0	0	1	White	0	1	2
53	1	0	0	0	0	0	0	1	White	0	1	0
47	1	0	0	0	0	0	0	1	White	0	1	0
62	1	0	0	0	0	0	0	0	White	0	1	19
25	1	1	1	1	0	0	1	0	White	0	2	60
52	1	0	0	0	0	0	0	0	White	0	2	100
38	0		0	0	0	0	0	1	White	0	2	1
40	1	1	1	1	0	0	0	1	White	0	1	91
33	1	0	0	0	0	0	0	1	White	0	1	8
49	1	0	0	0	0	0	0	0	Black	0	1	95
32	1	1	0	0	0	0	0	1	Black	0	1	2
69	1	0	0	0	0	0	0	1	White	0	1	147
28	1	1	1	1	0	0	1	0	Black	0	2	70
45	1	1	0	0	0	0	0	1	White	0	2	88
37	1	1	1	1	0	0	0	0	White	0	2	130
35	1	0	0	0	0	0	1	1	Black	0	1	290
32	0		0	0	0	0	0	0	Hispanic	0	2	92
56	1	0	0	0	0	0	0	1	White	0	1	20
21	1	1	0	0	0	0	0	1	White	0	2	12
51	1	0	0	0	0	0	0	1	Black	0	2	282
51	0		0	0	0	0	0	1	Black	0	2	16
28	1	0	0	0	0	0	0	0	Black	0	2	535
49	1	1	0	0	0	0	0	1	White	0	2	44
59	1	0	0	0	0	0	0	0	White	0	2	48
43	1	0	0	0	0	0	0	1	White	0	1	0
35	1	0	0	0	0	0	0	0	Black	0	2	86
50	1	0	0	0	0	0	0	1	White	0	2	12
45	1	0	0	0	0	0	0	1	White	0	1	1
25	1	1	0	0	0	0	0	1	White	0	1	107
34	0		0	0	0	0	0	1	White	0	2	55
45	1	0	0	0	0	0	0	0	White	0	1	24
49	1	0	0	0	0	0	0	1	White	0	1	0
51	1	1	0	0	0	0	0	0	Black	0	2	0
60	1	0	0	0	0	0	0	1	Black	0	2	400
43	1	0	0	0	0	0	0	0	White	0	1	104
74	1	0	0	0	0	0	0	0	White	0	1	5
25	0		0	0	0	0	0	0	White	0	2	7
35	0		0	0	0	0	0	0	White	0	2	127
34	1	1	0	0	0	0	0	1	White	0	2	33
48	1	0	0	0	0	0	0	0	White	0	1	3
32	1	0	0	0	0	0	0	1	White	0	1	57
44	1	1	0	0	0	0	0	1	Hispanic	0	2	93
30	1	1	0	0	0	0	0	1	White	0	1	11
43	1	0	0	0	0	0	0	0	White	0	1	63
43	1	1	0	0	0	0	1	0	White	0	1	21
34	1	1	0	0	0	0	0	1	Hispanic	0	1	70
34	0		0	0	0	0	0		Hispanic	1	1	19
78	0		0	0	0	0	0	0	White	0	2	19
36	1	0	0	0	0	0	0		White	0	1	54
38	1	0	0	0	0	0	0		White	0	1	0
29	1	1	0	0	0	0	0	0	White	0	1	275
30	1	0	0	0	1	1	1	1	White	0	2	61
23	0		0	0	0	0	0	1	Black	1	2	91
31	0		0	0	0	0	1	0	White	0	2	169
35	1	1	0	0	0	0	0	1	White	0	1	2
41	1	0	0	0	0	0	0	0	Black	0	2	84
46	1	0	0	0	0	0	0	0	Black	0	2	72
25	1	0	0	0	0	0	0	0	Black	0	1	362
45	1	0	0	0	0	0	0	1	White	0	1	110
27	1	0	0	0	0	0	1	1	White	0	2	210
39	1	0	0	0	0	0	0	1	Hispanic	0	2	0
21	1	0	0	0	0	0	0	1	White	0	1	0
24	1	1	0	0	0	0	0	0	Hispanic	0	1	0
24	0		0	0	0	0	1	0	White	0	2	192
46	1	0	0	0	0	0	0	1	White	0	1	1
44	1	0	0	0	0	0	0		White	0	1	142
50	1	1	1	1	0	0	0	0	Black	0	1	94
61	1	0	0	0	0	0	0	0	White	0	2	181
54	1	0	0	0	0	0	0	0	White	0	2	53
43	1	0	0	0	0	0	1	1	White	0	1	45
30	1	0	0	0	0	0	0	0	White	0	2	27
45	1	0	0	0	0	0	0	0	White	0	1	267
29	1	1	0	0	0	0	1	1	White	0	2	89
38	1	0	0	0	0	0	0	1	White	0	1	7
43	1	0	1	1	0	0	0	1	White	0	2	111
41	1	0	0	0	0	0	0	1	White	0	2	2
66	0		0	0	0	0	0	1	Black	0	2	398
38	1	0	0	0	0	0	0	1	Black	0	2	140
33	1	1	0	0	0	0	0	1	Black	0	1	54
52	1	0	0	0	0	0	0	0	Hispanic	1	1	0
32	0		0	0	0	0	1	0	Hispanic	0	2	151
29	1	0	0	0	0	0	0	1	Hispanic	1	1	53
44	1	0	0	0	0	0	0	1	White	0	1	0
48	1	1	0	0	0	0	0	0	White	0	1	52
48	1	0	1	1	0	0	0	0	White	0	1	56
32	1	0	0	0	0	0	0	0	White	0	2	40
23	1	0	0	0	0	0	0	1	White	0	1	263
32	1	0	0	0	0	0	0	1	White	0	2	15
33	0		1	1	0	0	1	0	White	0	2	223
43	1	1	0	0	0	0	0	0	Hispanic	0	1	1
38	1	0	0	0	0	0	0	1	Hispanic	1	1	15
41	1	1	1	1	0	0	1	0	White	0	1	219
50	0		1	1	0	0	1	1	White	0	2	206
48	1	0	1	1	0	0	0	1	Hispanic	0	1	126
27	1	0	0	0	0	0	0	0	Hispanic	0	2	137
45	1	1	0	0	0	0	0	1	White	0	1	115
41	1	0	0	0	0	0	0	1	White	0	1	27
59	1	0	0	0	0	0	0	1	White	0	1	0
39	1	0	0	0	0	0	0	0	Hispanic	0	1	0
47	0		0	0	0	0	0	1	Hispanic	1	2	548
24	0		0	0	0	0	0	1	White	0	2	306
57	1	0	0	0	0	0	0	1	Hispanic	1	2	0
38	1	1	0	0	0	0	0	0	White	0	2	96
51	1	1	0	0	0	0	0	0	White	0	1	3
37	0		0	0	0	0	0	1	Hispanic	1	2	87
24	1	1	1	1	0	0	1	0	Hispanic	0	1	404
59	1	1	0	0	0	0	0	1	White	0	2	38
31	1	1	0	0	0	0	1	1	White	0	1	46
36	1	0	0	0	0	0	1	1	White	0	2	7
38	1	1	0	0	0	0	1	0	White	0	2	149
33	1	0	0	0	0	0	0	0	White	0	1	6
30	1	0	0	0	0	0	0	1	Hispanic	0	1	75
58	1	0	0	0	0	0	1	0	White	0	1	275
49	1	1	0	0	0	0	0	0	White	0	1	0
52	1	0	1	1	0	0	1	1	White	0	1	154
28	1	0	0	0	0	0	0	0	Black	0	1	4
53	1	0	0	0	0	0	0	1	White	0	1	2
27	1	0	0	0	0	0	0	0	Black	0	1	0
22	0		0	0	0	0	1	1	Black	0	2	279
32	1	1	1	1	0	0	1	0	White	0	1	59
31	1	0	0	0	0	0	0	1	White	0	1	0
29	1	1	0	0	0	0	0	1	Hispanic	1	2	0
40	1	1	0	0	1	1	0	1	Hispanic	0	1	41
53	0		0	0	0	0	0	1	White	0	2	269
34	1	0	0	0	0	0	1	0	White	0	2	28
26	1	0	0	0	0	0	0	0	White	0	2	20
37	1	0	0	0	0	0	0	0	White	0	2	51
45	1	1	0	0	0	0	0	1	White	0	2	37
33	1	0	0	0	0	0	0	1	Black	0	1	2
55	0		0	0	0	0	0	0	White	0	2	8
35	1	1	0	0	0	0	1	1	White	0	1	39
42	1	0	0	0	0	0	0	1	White	0	2	1
30	1	1	0	0	0	0	0	0	White	0	2	26
24	1	0	0	0	0	0	0	1	Black	1	1	93
62	1	0	0	0	0	0	0		White	0	1	7
49	1	0	0	0	0	0	0	1	White	0	2	7
57	1	0	0	0	0	0	0	0	Black	0	2	132
47	0		0	0	0	0	0	1	Asian/Pacific	0	2	104
35	1	1	1	1	0	0	0	1	Black	0	2	468
35	1	0	0	0	0	0	0	1	Hispanic	0	1	62
35	1	0	0	0	0	0	0	0	Asian/Pacific	1	1	154
34	1	0	0	0	0	0	1	0	Asian/Pacific	1	2	244
29	1	0	0	0	0	0	0	0	Asian/Pacific	0	1	64
52	1	0	0	0	0	0	0		Asian/Pacific	1	1	8
53	1	0	0	0	0	0	0	1	White	0	2	0
36	1	1	0	0	0	0	0	1	White	0	2	5
37	0		0	0	0	0	0	1	White	0	1	3
37	1	0	0	0	0	0	0	0	Hispanic	1	1	69
39	1	0	0	0	0	0	0	1	White	0	2	0
33	1	0	0	0	0	0	0	0	White	0	1	0
40	1	0	1	1	0	0	0	1	White	0	2	110
40	1	0	0	0	0	0	0	1	White	0	1	3
53	1	0	0	0	0	0	0		White	0	1	0
32	1	0	0	0	0	0	0	0	Hispanic	0	1	36
47	0		0	0	0	0	0	0	Black	1	2	76
55	1	1	0	0	0	0	0	0	Black	0	1	2
44	1	0	0	0	0	0	0	0	Black	0	1	56
62	1	0	0	0	0	0	0	0	White	0	1	18
51	1	0	0	0	0	0	0	1	Black	0	1	98
42	1	0	0	0	0	0	1	1	Black	0	2	82
29	1	1	0	0	0	0	0	1	Black	0	2	598
33	1	0	0	0	0	0	0	0	Black	0	2	5
43	1	1	0	0	0	0	0	1	Black	0	2	71
56	1	0	0	0	0	0	0	1	White	0	1	1
28	1	0	0	0	0	0	0	0	White	0	1	31
39	1	0	0	0	0	0	0	0	Black	0	1	1
62	1	0	0	0	0	0	0	1	Black	0	1	37
36	1	0	0	0	0	0	1	1	White	0	2	34
43	1	0	0	0	0	0	0		White	0	1	89
33	1	1	0	0	0	0	0		White	0	1	0
72	1	0	0	0	0	0	0	0	Black	0	1	27
31	1	0	0	0	0	0	0	0	Black	0	1	400
62	1	0	0	0	0	0	0	0	Black	0	1	21
56	1	1	0	0	0	0	0	0	White	0	1	28
31	1	1	1	1	0	0	1	1	White	0	1	136
67	1	0	0	0	0	0	1	0	White	0	1	7
34	1	0	0	0	0	0	0	1	White	0	1	0
28	1	1	0	0	0	0	0	0	Hispanic	0	1	148
36	1	0	0	0	0	0	1	0	Hispanic	0	1	74
40	1	0	0	0	0	0	0	1	Hispanic	0	2	248
25	1	1	0	0	0	0	0		Black	0	1	21
28	1	0	0	0	0	0	0	1	White	0	1	4
33	1	0	0	0	0	0	0	0	Black	0	1	105
29	1	0	0	0	0	0	1	0	Hispanic	1	2	135
36	1	1	1	1	0	0	1	0	Black	0	1	58
32	1	1	1	1	0	0	0	1	Hispanic	0	1	140
38	1	1	0	0	0	0	0	1	White	0	1	53
50	1	0	0	0	0	0	0		White	0	1	106
37	1	0	0	0	0	0	0	0	White	0	2	48
27	0		1	1	0	0	0	1	White	0	2	85
59	1	0	0	0	0	0	0	0	White	0	1	28
47	1	0	0	0	0	0	0	1	White	0	2	7
29	1	0	0	0	0	0	0	0	Black	0	1	6
30	1	0	0	0	0	0	1	1	White	0	2	58
27	1	0	0	0	0	0	0	1	White	0	1	2
31	1	0	0	0	0	0	0	1	White	0	1	163
36	1	0	0	0	0	0	0	1	White	0	1	2
33	1	0	0	0	0	0	0	0	White	0	1	230
27	1	1	0	0	0	0	0	1	White	0	1	20
38	1	0	0	0	0	0	0	0	White	0	1	73
23	0		0	0	0	0	0	1	Hispanic	0	2	338
34	1	0	0	0	0	0	0	1	Black	0	1	6
32	0		1	1	0	0	0	1	Black	0	2	58
31	0		0	0	0	0	0	1	White	0	2	33
54	0		1	1	0	0	0	1	Black	0	2	224
43	1	0	0	0	0	0	0	1	Hispanic	0	1	1
38	1	0	0	0	0	0	0	1	Hispanic	1	1	6
30	1	0	0	0	0	0	0	1	Hispanic	0	1	1
42	0		0	0	0	0	0	0	Hispanic	1	1	143
32	1	0	0	0	0	0	0	1	Hispanic	0	1	26
58	1	1	0	0	0	0	0		White	0	1	16
29	1	1	1	1	0	0	0	0	Hispanic	1	1	79
38	1	0	0	0	0	0	0	1	White	0	1	110
31	0		0	0	0	0	0	0	Black	0	2	7
29	1	0	0	0	0	0	0	1	Black	0	2	126
49	1	0	0	0	0	0	0	0	White	0	2	121
26	0		0	0	0	0	0	1	Black	0	1	5
48	1	1	1	1	0	0	0	1	White	0	1	85
46	1	1	1	1	0	0	0	0	White	0	1	91
64	1	0	0	0	0	0	0	0	White	0	1	255
39	1	0	0	0	0	0	1	1	White	0	1	3
28	0		0	0	0	0	1	0	Black	0	2	5
53	1	0	0	0	0	0	0		White	0	1	11
42	1	0	0	0	0	0	0	1	Hispanic	0	1	19
29	1	0	0	0	0	0	0	1	White	0	2	159
62	1	0	0	0	0	0	0	0	Black	0	2	86
38	1	1	0	0	0	0	0	0	White	0	1	29
43	1	0	0	0	0	0	0	1	White	0	1	0
57	1	0	0	0	0	0	0		White	0	1	96
42	1	0	0	0	0	0	0	0	White	0	1	37
38	1	0	0	0	0	0	0	1	White	0	2	0
38	1	0	0	0	0	0	0	1	White	0	2	1
32	1	1	0	0	0	0	0	1	White	0	1	42
43	1	0	0	0	0	0	0	1	White	0	1	37
43	1	0	0	0	0	0	0		White	0	1	12
49	1	0	0	0	0	0	0	1	White	0	1	0
35	1	0	0	0	0	0	0	0	Black	0	1	102
55	1	0	0	0	0	0	0	1	Hispanic	1	2	41
35	0		0	0	0	0	0	1	White	0	2	64
61	1	0	0	0	0	0	0	1	White	0	1	8
30	1	0	0	0	0	0	0	1	White	0	1	155
54	1	0	0	0	0	0	1	1	Black	0	1	9
48	1	1	0	0	0	0	0	1	Hispanic	1	1	12
31	1	0	0	0	0	0	1	0	Hispanic	1	2	301
21	1	1	0	0	0	0	0	0	Hispanic	1	1	213
52	0		0	0	0	0	0	0	White	0	2	113
26	1	0	1	1	0	0	1	1	White	0	2	471
60	1	1	0	0	0	0	0		White	0	1	34
44	1	0	0	0	0	0	0	1	Black	0	1	61
34	1	0	0	0	0	0	0	0	Hispanic	0	2	93
36	1	1	1	1	0	0	0	1	Hispanic	0	1	163
27	1	0	0	0	0	0	0	1	Hispanic	0	1	55
47	1	1	0	0	0	0	0	1	White	0	2	39
52	1	0	0	0	0	0	0	0	Hispanic	0	2	38
32	1	0	0	0	0	0	0	1	White	0	1	3
43	1	0	0	0	0	0	0	0	White	0	2	1
37	1	0	0	0	0	0	0	0	White	0	1	2
39	0		1	1	0	0	1	0	White	0	2	387
45	1	0	0	0	0	0	0	1	White	0	2	126
58	1	0	0	0	0	0	0	1	White	0	1	0
28	1	1	1	1	0	0	0	1	Hispanic	1	1	137
52	1	0	0	0	0	0	0	1	White	0	1	56
51	1	0	0	0	0	0	0	1	White	0	1	128
24	0		0	0	0	0	0	0	White	0	2	30
29	1	0	0	0	0	0	0	1	Black	1	1	0
33	1	0	0	0	0	0	0	0	Hispanic	0	2	0
23	1	0	0	0	0	0	0	0	Black	1	1	59
37	1	0	0	0	0	0	0	1	Hispanic	0	2	0
22	1	0	0	0	0	0	1	1	White	0	1	63
42	1	0	0	0	0	0	0		White	0	1	18
45	1	0	0	0	0	0	0	0	White	0	1	99
38	1	0	0	0	0	0	0	1	White	0	2	279
36	1	0	0	0	0	0	0	1	White	0	1	81
41	1	1	0	0	0	0	0	0	Hispanic	1	1	17
43	1	1	0	0	0	0	1	1	Hispanic	1	1	78
31	1	0	0	0	0	0	0	1	White	0	2	124
66	1	0	0	0	0	0	0	0	White	0	2	83
48	1	1	1	1	0	0	1	0	Hispanic	1	1	419
34	1	0	0	0	0	0	0	0	Hispanic	0	1	2
27	1	0	0	0	0	0	0	1	Hispanic	0	1	34
46	1	1	1	1	0	0	0	1	Hispanic	0	1	62
47	1	1	1	1	0	0	1	0	Hispanic	1	2	339
49	1	1	0	0	0	0	0		White	0	1	5
24	1	1	0	0	0	0	0	0	Black	0	2	8
39	1	0	0	0	0	0	0	1	White	0	2	55
27	1	1	1	1	0	0	0	1	Hispanic	0	2	112
33	1	0	0	0	0	0	0	1	White	0	2	89
38	1	0	0	0	0	0	0	1	White	0	2	36
36	1	0	0	0	0	0	0	0	White	0	1	43
39	1	0	0	0	0	0	0		Black	0	1	72
33	1	0	0	0	0	0	0		Black	0	2	26
32	1	1	1	1	0	0	0	0	White	0	2	193
22	0		0	0	0	0	0	0	White	0	1	32
37	1	0	0	0	0	0	0	0	Asian/Pacific	1	2	77
45	0		0	0	0	0	0	1	White	0	2	56
55	1	1	0	0	0	0	0	0	White	0	1	7
52	1	0	0	0	0	0	1	0	Hispanic	0	1	105
26	1	0	0	0	0	0	0	1	Black	0	2	7
29	1	0	0	0	0	0	1	1	White	0	2	86
41	1	0	0	0	0	0	0	1	White	0	2	125
40	1	0	0	0	0	0	0	1	White	0	2	1
36	1	0	0	0	1	1	1	1	White	0	1	89
31	1	0	0	0	0	0	0	0	Black	0	2	150
25	1	0	0	0	0	0	0	1	Hispanic	0	2	7
23	1	0	0	0	0	0	0	1	Black	0	1	2
44	1	1	0	0	0	0	0	1	Black	0	2	97
35	1	0	0	0	0	0	1		White	0	1	3
54	1	0	0	0	0	0	0	1	Black	0	1	2
33	1	0	0	0	0	0	0	1	Black	0	1	302
43	1	1	0	0	0	0	0	0	White	0	2	66
54	1	0	0	0	0	0	0	1	White	0	1	88
52	1	0	0	0	0	0	0	1	White	0	1	3
38	1	1	0	0	0	0	0	1	White	0	1	7
58	1	0	0	0	0	0	0	1	White	0	1	11
30	1	0	0	0	0	0	0	1	White	0	2	0
48	1	0	0	0	0	0	0	1	White	0	1	89
65	1	0	0	0	0	0	0	0	White	0	1	153
65	1	0	0	0	0	0	0	1	White	0	1	0
41	1	0	0	0	0	0	0	1	White	0	2	91
37	1	1	1	1	0	0	0	1	White	0	2	57
35	1	1	0	0	0	0	0	1	White	0	2	95
26	1	0	0	0	0	0	0	0	White	0	1	91
39	1	0	0	0	0	0	1	1	White	0	1	154
42	0		1	1	0	0	0	1	Black	0	2	139
29	1	1	1	1	0	0	0	1	Black	0	1	422
32	1	1	1	1	0	0	0		White	0	1	90
34	1	0	0	0	0	0	0	1	White	0	1	34
67	1	0	0	0	0	0	0	0	Black	0	1	91
61	1	1	0	1	0	0	0	0	Black	0	1	114
27	1	0	0	0	0	0	0	0	Black	0	1	5
25	1	1	0	0	0	0	1	1	White	0	1	41
33	1	0	0	0	0	0	1	0	Black	0	2	316
26	1	1	0	0	0	0	1	1	Unknown	0	1	98
30	1	0	0	0	0	0	0	0	White	0	1	0
46	1	0	0	0	0	0	1	0	White	0	1	264
48	1	0	0	0	0	0	0		Black	0	1	61
46	1	1	0	0	0	0	0	1	White	0	1	1
34	1	0	0	0	0	0	0	0	White	0	2	68
53	1	0	0	0	0	0	0	0	Asian/Pacific	1	2	2
58	0		0	0	0	0	0	1	White	0	2	145
50	1	0	0	0	0	0	0	1	Unknown	1	2	3
34	1	0	0	0	0	0	0	0	Hispanic	1	2	56
26	1	0	0	0	0	0	0	0	White	0	2	10
29	1	0	0	0	0	0	1	0	White	0	2	83
26	1	1	1	1	0	0	1	0	Hispanic	0	1	116
27	1	0	0	0	0	0	1	1	Hispanic	0	1	43
26	1	1	0	0	0	0	0	1	Hispanic	0	2	55
26	1	0	0	0	0	0	0	0	Hispanic	0	2	53
45	1	0	0	0	0	0	0	0	Hispanic	0	1	29
36	1	1	1	1	0	0	1	0	Hispanic	1	1	469
49	1	1	0	0	0	0	0		Hispanic	0	1	36
34	1	0	0	0	0	0	0	0	Hispanic	0	2	13
46	1	0	0	0	0	0	0	1	White	0	1	3
43	1	0	0	0	0	0	0	0	Black	0	1	24
55	1	0	0	0	0	0	1	1	Black	0	2	17
66	1	0	0	0	0	0	0	0	White	0	1	11
38	1	1	0	0	0	0	0	1	Black	0	1	10
29	1	0	0	0	0	0	1	1	White	0	2	575
23	1	0	0	0	0	0	0	1	Black	1	2	33
28	1	1	0	0	0	0	0	0	Black	0	1	14
36	1	0	0	0	0	0	0	1	White	0	1	0
39	1	0	0	0	0	0	0	0	White	0	1	0
30	1	0	0	0	1	1	1	0	Black	0	1	415
32	1	0	1	1	0	0	0	1	White	0	2	48
28	1	0	0	0	0	0	0	1	White	0	2	67
21	0		0	0	0	0	0	0	White	0	2	0
40	1	0	0	0	0	0	0	0	White	0	1	0
31	1	1	0	0	0	0	0	1	White	0	1	55
55	0		0	0	0	0	0	0	Hispanic	0	2	482
46	1	0	0	0	0	0	0	1	White	0	1	23
35	0		0	0	0	0	0	0	Black	0	1	0
36	1	0	0	0	0	0	0	1	White	0	2	231
42	1	0	0	0	0	0	1	0	Hispanic	0	2	56
33	1	0	0	0	0	0	0	1	Hispanic	1	1	14
31	1	0	0	0	0	0	0	1	White	0	1	0
31	1	0	0	0	0	0	0	1	White	0	1	2
49	1	0	0	0	0	0	0	1	White	0	1	280
31	1	1	0	0	0	0	0	1	White	0	1	0
61	1	0	0	0	0	0	0	0	White	0	2	119
46	1	1	0	0	0	0	0	1	Hispanic	1	2	23
23	1	1	0	0	0	0	1	0	Hispanic	0	1	29
30	1	0	0	0	0	0	0	0	White	0	1	99
38	0		0	0	0	0	1	0	White	0	2	127
36	1	0	1	1	0	0	0	1	White	0	2	168
42	1	1	1	1	0	0	0	0	White	0	1	55
46	1	0	0	0	0	0	1	1	White	0	2	426
37	1	0	0	0	0	0	0	1	White	0	2	0
34	1	0	0	0	0	0	0	1	White	0	1	302
25	1	0	0	0	0	0	0	0	Black	0	2	49
52	1	0	0	0	0	0	0	1	White	0	1	24
22	1	0	0	0	0	0	0	1	Hispanic	0	1	8
37	1	0	0	0	0	0	0	1	Hispanic	1	1	48
35	1	0	0	0	0	0	0	1	White	0	2	4
29	1	0	0	0	0	0	1	0	White	0	1	477
46	0		0	0	0	0	0	1	White	0	2	0
25	0		0	0	0	0	0	0	Black	0	2	65
31	1	1	0	0	0	0	0	1	White	0	2	0
33	1	1	0	0	0	0	0		Black	0	1	0
55	1	0	0	0	0	0	0	1	White	0	1	94
56	1	0	0	0	0	0	0	0	White	0	1	20
40	0		0	0	0	0	0	1	White	0	2	45
23	1	0	0	0	0	0	0	0	White	0	2	29
25	1	1	0	0	0	0	0	0	Black	0	1	0
29	1	0	0	0	0	0	0	1	White	0	2	4
41	1	0	0	0	0	0	0	1	White	0	2	0
39	1	0	0	0	0	0	0	1	White	0	1	0
44	1	0	0	0	0	0	0	1	White	0	2	0
34	1	1	0	0	0	0	0	0	Black	0	1	0
59	1	0	0	0	0	0	0	1	White	0	1	0
32	1	0	0	0	0	0	0	0	White	0	1	0
41	1	0	0	0	0	0	0	1	White	0	1	85
44	1	0	0	0	0	0	0	0	Black	0	1	0
62	0		1	1	0	0	0	1	Hispanic	1	2	397
38	1	0	0	0	0	0	0	1	White	0	1	27
49	1	1	0	0	0	0	1	1	Black	0	1	8
33	1	1	0	0	0	0	0	1	White	0	2	0
30	1	0	0	0	0	0	0	1	White	0	2	83
55	1	1	0	0	0	0	1	1	White	0	1	41
34	1	1	0	0	0	0	0	0	Hispanic	1	1	0
38	1	0	0	0	0	0	0	0	Hispanic	1	1	56
28	1	1	0	0	0	0	0	1	White	0	1	125
44	1	0	0	0	0	0	1	1	White	0	2	247
54	1	1	0	0	0	0	0	0	White	0	1	58
37	0		0	0	0	0	1	1	Black	0	2	725
28	1	0	0	0	0	0	0	0	Black	0	1	6
43	1	0	0	0	0	0	0		Black	0	1	9
30	1	0	0	0	0	0	0	0	Black	0	1	0
40	1	0	0	0	0	0	0	0	White	0	2	21
32	1	0	0	0	0	0	0	1	White	0	1	2
66	1	0	0	0	0	0	0	0	White	0	1	20
25	1	1	0	0	0	0	0	1	White	0	1	0
28	1	1	1	1	0	0	0	0	White	0	1	73
30	1	0	0	0	0	0	0		White	0	1	3
48	1	0	0	0	0	0	0		Black	0	1	63
50	0		1	1	0	0	0	1	White	0	2	348
54	0		1	1	0	0	0	1	White	0	2	392
29	1	0	0	0	0	0	0	0	White	0	1	31
41	1	1	1	1	0	0	0	1	White	0	2	366
31	1	0	0	0	0	0	0	0	White	0	2	105
38	1	0	0	0	0	0	1		White	0	1	33
44	1	0	0	0	0	0	0	1	White	0	1	4
66	1	0	0	0	0	0	0	1	White	0	2	0
54	1	0	0	0	0	0	0	1	White	0	1	28
29	1	0	0	0	0	0	0	0	Hispanic	0	1	184
47	1	0	0	0	0	0	1	1	Hispanic	1	1	2
52	1	0	0	0	0	0	0	0	Unknown	1	1	58
50	1	0	0	0	0	0	0	1	Hispanic	0	1	1
35	1	1	0	0	0	0	0	0	Hispanic	1	1	15
36	1	1	1	1	0	0	0	0	Hispanic	1	1	110
41	1	0	0	0	0	0	1	1	Black	0	1	10
32	1	0	0	0	0	0	0	1	Black	0	1	0
33	1	0	0	0	0	0	0	1	White	0	1	2
27	1	0	0	0	0	0	0	1	White	0	1	28
33	1	0	0	0	0	0	0	1	White	0	2	6
35	1	0	1	1	0	0	0	1	Black	0	2	82
39	0		0	0	0	0	0	1	White	0	1	3
51	1	0	0	0	0	0	0	1	White	0	1	2
39	1	0	0	0	0	0	0	0	White	0	2	1
30	1	0	0	0	0	0	0	1	White	0	1	212
64	1	0	0	0	0	0	1	1	White	0	1	3
63	1	0	0	0	0	0	0	1	White	0	1	19
53	1	1	1	1	0	0	0	1	White	0	1	136
60	0		0	0	0	0	0	1	White	0	2	350
30	1	0	0	0	0	0	0	0	Hispanic	1	1	350
29	1	1	1	1	0	0	0	1	White	0	2	99
27	1	1	0	0	0	0	0	0	White	0	1	0
41	1	0	0	0	0	0	1	1	White	0	1	139
46	1	0	0	0	0	0	0	1	White	0	2	215
45	1	1	0	0	0	0	0	0	White	0	2	104
62	1	0	0	0	0	0	0	1	White	0	2	576
39	1	1	0	0	0	0	0	1	White	0	1	71
26	1	0	0	0	0	0	0	0	White	0	1	0
33	1	1	0	0	0	0	1	1	Hispanic	0	1	246
24	1	1	0	0	0	0	1	0	Hispanic	0	2	28
57	1	0	0	0	0	0	0		Black	0	1	0
34	1	0	0	0	0	0	0	1	White	0	2	97
41	1	0	0	0	0	0	0	0	White	0	1	157
44	1	0	0	0	0	0	0		White	0	1	19
39	1	0	0	0	0	0	0	1	Black	1	1	1
27	1	1	1	1	0	0	0	1	White	0	2	66
48	0		0	0	0	0	0	1	White	0	2	210
47	1	0	0	0	0	0	0	1	Black	1	2	1
60	0		0	0	0	0	0	0	White	0	2	238
37	1	0	0	0	0	0	0	1	White	0	1	0
40	1	1	1	1	0	0	0	1	Hispanic	1	1	98
33	1	0	1	1	0	0	0	0	Black	1	1	86
31	1	0	0	0	0	0	0	1	Hispanic	0	2	155
60	1	0	0	0	0	0	0	1	Black	0	2	2
30	1	0	0	0	0	0	0	1	Hispanic	1	1	25
38	1	1	0	0	0	0	0	0	Hispanic	1	2	26
29	1	1	0	0	0	0	0	0	Hispanic	0	1	91
33	1	1	0	0	0	0	0		Hispanic	0	1	92
33	1	0	0	0	0	0	0	1	White	0	1	28
33	1	1	0	0	0	0	1		Hispanic	1	1	68
68	1	0	0	0	0	0	0	1	Hispanic	0	1	57
28	1	1	0	0	0	0	0		Hispanic	0	1	2
54	1	1	0	0	1	1	1	1	Hispanic	0	1	185
35	1	0	0	0	0	0	0	0	Hispanic	1	1	28
35	1	1	0	0	0	0	0	1	White	0	1	1
31	1	0	1	1	0	0	0	1	Hispanic	0	2	197
41	1	1	0	0	0	0	0	1	Hispanic	1	2	9
31	1	0	0	0	0	0	0	1	White	0	1	6
26	1	0	0	0	0	0	0	1	White	0	1	5
38	1	0	0	0	0	0	0	0	Hispanic	0	1	49
28	1	1	0	0	0	0	0	0	Hispanic	0	1	32
23	1	1	1	1	0	0	0	1	Black	0	1	47
44	1	0	0	0	0	0	0	1	White	0	1	128
29	1	0	0	0	0	0	0	1	White	0	2	141
53	0		0	0	0	0	1	1	White	0	1	335
31	1	0	0	0	0	0	0	0	White	0	2	54
42	1	0	0	0	0	0	0	0	White	0	1	1
43	1	0	1	1	0	0	1	1	Black	0	1	163
40	1	0	0	0	0	0	1	1	White	0	1	174
37	1	0	0	0	0	0	0	0	White	0	2	29
41	1	0	0	0	0	0	0	0	Black	1	1	216
56	1	0	0	0	0	0	0	1	White	0	1	4
46	1	0	0	0	0	0	0	0	Black	0	1	1
29	1	0	0	0	0	0	0	0	White	0	1	99
32	1	0	0	0	0	0	0	0	White	0	2	5
35	1	0	1	1	0	0	0	1	White	0	2	87
35	1	0	0	0	0	0	0	0	White	0	1	0
53	1	0	0	0	0	0	0	1	Black	0	1	24
41	1	1	1	1	0	0	1	1	White	0	2	471
37	0		0	0	0	0	0		Black	0	2	71
40	1	1	0	0	0	0	0	1	Black	0	1	0
28	1	0	0	0	0	0	1	1	Hispanic	1	2	33
35	1	0	0	0	0	0	0	0	Hispanic	1	1	315
22	1	0	0	0	0	0	0	1	Black	0	2	76
37	1	0	1	1	0	0	1	0	White	0	1	264
33	1	0	0	0	0	0	0	0	White	0	1	12
52	1	1	0	0	0	0	0	1	White	0	2	510
30	1	0	0	0	0	0	1	1	White	0	2	87
51	1	0	0	0	0	0	0	0	Black	0	1	2
49	1	1	0	0	0	0	0	1	White	0	1	49
31	0		0	0	1	1	0	1	White	0	2	69
28	1	0	1	1	0	0	1	0	White	0	2	406
24	1	0	0	0	0	0	0	0	White	0	1	29
38	1	0	0	0	0	0	0	1	White	0	1	0
51	0		0	0	0	0	0	0	White	0	2	116
33	1	1	0	0	0	0	1	0	Black	0	1	130
35	1	0	0	0	0	0	0	1	White	0	1	135
33	1	0	0	0	0	0	0	1	White	0	2	0
48	1	0	0	0	0	0	0	1	White	0	1	42
31	1	0	0	0	0	0	0	1	White	0	1	147
27	1	0	0	0	0	0	0	1	White	0	1	10
52	1	0	0	0	0	0	0	1	White	0	1	273
40	1	0	0	0	0	0	0		White	0	1	59
57	0		0	0	0	0	0	1	White	0	2	70
34	1	1	0	0	0	0	0	1	White	0	2	180
36	1	0	0	0	0	0	1	1	White	0	2	239
47	1	0	1	1	0	0	1	1	Black	0	1	263
28	1	0	0	0	0	0	1	1	Black	0	2	236
63	1	1	0	0	0	0	0	1	Black	0	2	123
38	1	0	0	0	0	0	0	1	White	0	1	26
48	1	0	0	0	0	0	0	1	White	0	1	81
35	1	0	0	0	0	0	1	1	White	0	1	61
39	1	1	1	1	0	0	0		White	0	1	70
30	1	1	0	0	0	0	0	1	Black	0	2	41
30	1	1	0	0	0	0	0	1	White	0	1	6
36	1	0	0	0	0	0	0	1	Black	0	2	21
50	1	0	1	1	0	0	1	1	Black	0	1	52
31	1	0	0	0	0	0	0	1	Black	0	1	83
41	1	1	0	0	0	0	0	0	Black	0	1	28
32	1	0	0	0	0	0	0	0	White	0	1	5
31	1	1	0	0	0	0	1		White	0	2	91
35	1	0	0	0	0	0	0	0	White	0	2	14
50	1	0	0	0	0	0	1	0	White	0	1	70
28	1	1	0	0	0	0	0		Asian/Pacific	0	1	9
49	0		0	0	0	0	0	1	White	0	2	475
41	1	0	0	0	0	0	0	1	White	0	2	50
45	1	1	1	1	0	0	0	1	White	0	2	142
50	0		0	0	1	0	0	0	Hispanic	0	2	139
41	1	0	1	1	0	0	1		Hispanic	1	1	94
45	1	0	0	0	0	0	0	0	Hispanic	0	1	0
26	1	0	0	0	0	0	0	1	Hispanic	0	1	21
29	1	1	0	0	0	0	0	1	Hispanic	1	1	0
26	1	0	0	0	0	0	0	0	Hispanic	0	1	54
25	0		0	0	0	0	0	1	White	0	2	83
44	0		0	0	0	0	1	1	White	0	2	559
34	1	0	0	0	0	0	0	0	White	0	1	93
52	1	0	0	0	0	0	0	1	White	0	1	1
25	1	0	0	0	0	0	1	0	White	0	2	22
36	1	0	0	0	0	0	0	1	White	0	2	0
64	1	0	0	0	0	0	0	0	White	0	2	105
60	1	0	0	0	0	0	0	1	White	0	1	1
22	1	0	0	0	0	0	0	1	Black	0	2	23
32	0		0	0	0	0	0	1	White	0	2	142
46	1	0	0	0	0	0	0	1	White	0	2	0
27	0		0	0	0	0	0	0	White	0	2	19
43	1	0	0	0	0	0	0	1	White	0	1	0
41	1	0	0	0	0	0	0	1	Black	0	1	2
34	1	0	0	0	0	0	0	1	Black	0	1	27
62	0		0	0	0	0	0	1	Black	0	2	45
53	1	0	0	0	0	0	0	1	White	0	2	57
55	1	0	0	0	0	0	1	0	Black	0	1	132
45	0		0	0	0	0	1	1	White	0	2	213
31	1	1	0	0	0	0	0	1	Black	0	2	3
36	1	0	0	0	0	0	0	1	White	0	2	86
40	1	0	0	0	0	0	0		White	0	1	4
29	1	0	0	0	0	0	0	1	White	0	1	73
52	1	0	0	0	0	0	0	1	White	0	2	0
55	1	0	0	0	0	0	0	0	White	0	1	499
41	1	0	0	0	0	0	0	1	Black	0	1	167
29	1	0	0	0	0	0	0	1	White	0	1	26
48	1	1	0	0	0	0	0	1	White	0	1	17
42	0		0	0	0	0	0	1	Black	0	1	93
54	1	0	0	0	0	0	0	0	White	0	1	1
31	1	1	0	0	0	0	0	0	White	0	2	9
38	1	0	0	0	0	0	0	1	White	0	2	15
35	1	0	0	0	0	0	1	1	Black	0	2	170
56	1	0	0	0	0	0	0	1	Black	0	2	0
37	1	0	0	0	0	0	0	0	Black	0	2	6
59	1	0	0	0	0	0	0	1	White	1	1	61
32	1	0	0	0	0	0	0	0	White	0	2	140
31	1	1	0	0	0	0	0	1	Black	0	1	5
29	1	0	0	0	0	0	0	0	Black	0	1	0
33	0		0	0	0	0	0	0	White	0	2	2
40	0		0	0	0	0	1	1	White	0	2	434
38	1	0	0	0	0	0	0		White	0	1	0
61	1	0	0	0	0	0	0	1	White	0	2	15
53	1	0	0	0	0	0	0	1	Asian/Pacific	1	2	64
32	1	0	0	0	0	0	0	1	White	0	1	0
44	1	0	0	0	0	0	0	0	White	0	2	139
34	1	0	0	0	0	0	0	1	Hispanic	1	1	18
42	1	0	0	0	0	0	0	1	White	0	1	2
33	1	0	0	0	0	0	0	0	Hispanic	0	2	12
37	1	0	0	0	0	0	0	1	Hispanic	0	1	0
27	1	0	0	0	0	0	0	0	Black	0	1	20
25	0		1	1	0	0	0	1	Black	0	2	55
34	1	0	0	0	0	0	0	0	Black	1	2	0
31	1	1	0	0	0	0	1	1	White	0	2	16
35	1	0	0	0	0	0	0	0	Black	0	1	0
37	1	0	0	0	0	0	0	0	White	0	1	0
38	1	0	0	0	0	0	0	1	White	0	1	9
57	1	0	0	0	0	0	0	0	White	0	1	265
31	1	1	0	0	0	0	0	1	Black	0	2	3
33	1	0	0	0	0	0	0	0	Black	1	2	97
33	1	1	0	0	0	0	0	0	Black	1	1	42
21	1	0	0	0	0	0	0	0	Black	1	2	133
31	0		0	0	0	0	0	0	Black	0	2	5
46	1	0	0	0	0	0	1	0	Black	0	2	231
43	1	0	0	0	0	0	0	0	Black	0	1	56
37	1	1	0	0	0	0	0	0	Black	0	1	135
43	1	1	1	1	0	0	0	1	Black	0	1	135
34	0		0	0	0	0	0	1	Hispanic	0	2	46
44	0		0	0	0	0	0	0	White	0	1	408
30	1	0	0	0	0	0	0		Black	0	1	12
34	1	0	0	0	0	0	0	1	White	0	1	21
48	1	0	0	0	0	0	0	0	Black	0	1	66
62	1	0	0	0	0	0	0	1	Black	0	2	268
38	1	0	0	0	0	0	0	1	Black	0	2	0
40	1	0	0	0	0	0	1	1	Black	0	1	186
28	0		0	0	1	1	0	1	White	0	2	232
43	1	0	0	0	0	0	0	0	Black	0	1	47
58	1	0	0	0	0	0	0	0	Black	0	1	15
26	1	1	1	1	0	0	0	1	Black	0	1	66
37	0		0	0	0	0	0	1	White	0	2	104
51	1	0	0	0	0	0	0	1	White	0	1	74
26	1	0	0	0	0	0	0	0	Black	0	2	29
25	0		0	0	0	0	1	0	Hispanic	0	2	296
63	1	0	0	0	0	0	0	1	Black	0	1	26
47	1	0	0	0	0	0	1	1	White	0	1	349
46	1	1	0	0	0	0	0	1	White	0	1	0
53	1	0	0	0	0	0	0	1	Black	0	1	76
41	1	0	0	0	0	0	0	1	Black	0	1	177
22	1	0	0	0	0	0	0	1	Black	0	2	148
31	1	0	0	0	0	0	0	1	Black	1	1	55
29	1	0	0	0	0	0	0	1	Black	0	1	2
49	1	0	1	1	0	0	0	1	White	0	1	245
29	1	0	0	0	0	0	0	0	Black	0	2	88
28	1	1	0	0	0	0	0	1	White	0	1	4
31	1	0	0	0	0	0	0	0	Black	1	1	400
31	1	0	0	0	0	0	0	0	Black	1	2	2
45	1	0	0	0	0	0	1	1	White	0	2	3
28	0		0	0	0	0	0	0	Black	1	2	231
40	0		0	0	0	0	0	0	Unknown	1	2	13
28	1	1	0	0	0	0	0	0	White	0	1	38
45	1	1	0	0	0	0	1	1	White	0	2	68
50	1	0	0	0	0	0	0	1	White	0	2	44
22	1	0	0	0	0	0	0	0	White	0	1	30
37	1	1	0	0	0	0	0	1	White	0	1	71
49	0		0	0	0	0	0	1	White	0	2	418
60	1	0	0	0	0	0	0	1	White	0	1	28
62	1	0	0	0	0	0	0	0	White	0	2	97
42	1	0	0	0	0	0	1	0	White	0	1	91
26	1	0	0	0	0	0	0	0	White	0	1	105
40	1	1	0	0	0	0	0	1	Black	1	1	36
57	0		0	0	0	0	0		Black	0	1	0
42	1	0	0	0	0	0	0	0	Asian/Pacific	1	1	29
52	0		0	0	1	1	0	1	White	0	2	150
22	1	1	0	0	0	0	0	0	Asian/Pacific	0	2	281
37	1	0	0	0	0	0	0	1	White	0	1	44
38	1	0	0	0	0	0	0	1	White	0	1	3
25	1	0	0	0	0	0	0	1	White	0	1	289
49	1	0	0	0	0	0	0	1	White	0	1	1
53	1	0	0	0	0	0	0	1	White	0	2	156
31	1	0	0	0	0	0	0		White	0	1	0
27	1	0	0	0	0	0	1	1	Black	0	1	102
39	1	0	0	0	0	0	0	1	White	0	2	90
33	1	1	1	1	0	0	0	0	Black	0	1	50
37	1	0	0	0	0	0	0	0	Black	1	1	13
40	1	0	0	0	0	0	1	1	White	0	1	638
26	1	0	0	0	0	0	0	0	White	0	2	23
45	1	0	0	0	0	0	1	1	White	0	1	14
40	1	0	0	0	0	0	0	0	White	0	1	112
39	1	0	0	0	0	0	0	1	White	0	2	8
51	1	0	0	0	0	0	0	0	White	0	1	2
31	1	1	0	0	0	0	0	0	Black	0	1	0
38	1	0	0	0	0	0	0	1	White	0	2	0
43	1	0	0	0	0	0	0	1	White	0	1	300
40	1	0	0	0	0	0	0	1	White	0	1	71
33	0		0	0	0	0	0	1	Black	1	2	177
52	0		0	0	0	0	1	1	Black	0	1	49
33	1	0	0	0	0	0	0	1	White	0	2	37
28	1	0	0	0	0	0	0	1	White	0	2	83
38	1	1	0	0	0	0	0	1	White	0	2	95
43	1	0	0	0	0	0	0	1	White	0	1	4
39	1	0	0	0	0	0	0	0	White	0	1	10
31	0		0	0	0	0	0	0	White	0	2	100
29	1	0	0	0	0	0	0	0	White	0	1	2
54	1	0	0	0	0	0	0	1	White	0	1	91
63	1	0	0	0	0	0	0	1	White	0	1	114
36	0		0	0	0	0	0	1	White	0	2	19
41	0		0	0	0	0	0	0	White	0	2	73
25	1	0	0	0	0	0	1	1	Hispanic	0	1	630
42	1	1	1	1	0	0	1	1	White	0	1	471
36	1	0	0	0	0	0	0	1	Black	0	1	12
31	1	1	0	0	0	0	0	1	White	0	1	27
35	1	0	0	0	0	0	1	1	Hispanic	0	1	65
36	0		0	0	0	0	0	1	Black	0	2	149
56	1	0	0	0	0	0	0	1	White	1	1	14
53	1	0	0	0	0	0	1	0	White	0	1	87
44	1	0	0	0	0	0	0	0	Asian/Pacific	1	2	70
38	1	0	0	0	0	0	1	1	White	0	2	31
43	1	0	0	0	0	0	0	1	White	0	1	0
40	1	0	0	0	0	0	0	0	White	0	1	9
42	1	0	0	0	0	0	0	1	White	0	1	114
53	1	1	0	0	0	0	0	0	White	0	1	0
48	1	0	0	0	0	0	0	0	White	0	2	17
27	1	1	0	0	0	0	0	0	Black	0	1	153
41	1	0	0	0	0	0	0		White	0	1	0
45	1	0	1	1	0	0	0	1	White	0	1	89
47	1	0	0	0	0	0	0	1	White	0	2	23
34	1	0	0	0	0	0	0	1	Black	1	1	26
60	1	0	0	0	0	0	0	0	White	0	1	548
28	1	0	0	0	0	0	0	1	White	0	1	129
41	1	0	0	0	0	0	0	1	White	0	2	384
39	1	0	0	0	0	0	1	1	White	0	1	99
39	1	1	0	0	0	0	0	1	White	0	1	33
39	0		0	0	0	0	0	0	White	0	1	1
40	0		0	0	0	0	0	1	White	0	2	260
34	1	1	1	1	0	0	1	0	Black	0	1	582
22	0		0	0	0	0	0	0	Black	0	1	1
30	1	0	0	0	0	0	0		Hispanic	0	1	78
39	0		0	0	0	0	0	1	White	0	2	174
28	1	0	0	0	0	0	0	0	White	1	1	90
41	1	1	0	0	0	0	0	1	White	0	1	1
28	0		0	0	0	0	0	0	White	0	2	488
50	1	0	0	0	0	0	0	1	White	0	1	134
40	0		0	0	0	0	0	0	White	0	2	575
26	1	0	0	0	0	0	0	0	White	0	2	16
58	1	0	0	0	0	0	0	1	Black	0	1	8
21	0		0	0	0	0	0	0	Hispanic	0	1	383
28	1	0	0	0	0	0	0	1	Hispanic	0	1	34
50	1	0	0	0	0	0	0	1	Hispanic	0	2	142
32	1	0	1	1	0	0	0	0	Hispanic	1	1	68
26	1	0	0	0	0	0	0	1	Hispanic	0	2	50
30	1	1	0	0	0	0	0		Hispanic	0	1	29
31	1	0	0	0	0	0	0	0	Hispanic	0	1	47
35	0		0	0	0	0	0	1	White	0	2	6
35	1	0	0	0	0	0	1	1	White	0	1	139
56	1	0	0	0	0	0	1	0	Black	0	1	273
43	1	0	0	0	0	0	0	1	Black	0	2	0
49	1	0	0	0	0	0	0	1	White	0	1	79
68	1	0	0	0	0	0	0	1	White	0	1	134
37	1	0	0	0	0	0	0	1	White	0	2	119
37	1	0	0	0	0	0	1	1	Hispanic	1	2	177
42	1	0	0	0	0	0	0	0	White	0	1	200
30	1	0	0	0	0	0	0	1	White	0	1	197
42	0		0	0	0	0	1	1	Hispanic	1	2	386
40	1	0	0	0	0	0	0	1	White	0	2	0
42	1	0	0	0	0	0	0	1	White	0	2	21
38	1	0	0	0	0	0	1	0	White	0	1	113
30	1	1	0	0	0	0	1	0	White	0	2	348
31	1	0	0	0	0	0	1	1	White	0	2	27
49	1	0	0	0	0	0	0	1	White	0	2	94
38	1	0	0	0	0	0	0	1	White	0	2	37
40	1	1	0	0	0	0	1	0	White	0	2	87
41	1	0	0	0	0	0	0	1	White	0	2	0
26	1	0	0	0	0	0	1	1	White	0	2	83
38	1	0	0	0	0	0	1	0	White	0	2	185
53	0		0	0	0	0	0	1	White	0	2	65
43	1	0	0	0	0	0	0	0	White	0	1	0
25	1	1	1	1	0	0	1	0	White	0	1	110
38	1	0	0	0	0	0	0	1	White	0	2	10
37	1	1	1	1	0	0	0	1	White	0	1	259
65	1	0	0	0	0	0	0	1	White	0	2	0
32	1	1	0	0	0	0	0	0	White	0	1	0
47	1	0	0	0	0	0	0	1	White	0	1	279
32	1	0	0	0	0	0	1	1	White	0	2	213
26	1	1	1	1	0	0	1	1	White	0	2	89
57	1	0	0	0	0	0	0		White	0	1	40
24	1	0	0	0	0	0	0	1	Black	0	2	678
32	1	0	0	0	0	0	0	1	White	0	2	32
25	1	0	0	0	0	0	0	0	Black	1	2	0
25	1	1	0	0	0	0	0	1	Asian/Pacific	0	2	282
51	1	0	0	0	0	0	0	1	Hispanic	0	1	85
25	1	1	0	0	0	0	0	0	Hispanic	0	2	180
34	1	1	0	0	0	0	0		White	0	1	1
56	1	0	0	0	0	0	0	1	Hispanic	1	2	43
39	1	0	0	0	0	0	0		White	0	1	2
50	0		0	0	0	0	0	1	White	0	2	140
48	0		0	0	0	0	0	1	White	0	2	206
44	1	0	0	0	0	0	1	1	White	0	2	370
25	0		0	0	0	0	1	1	White	0	2	295
59	1	0	0	0	0	0	0	1	White	0	1	660
26	1	0	0	0	0	0	0	0	White	0	1	234
37	1	1	0	0	0	0	0	0	Hispanic	0	1	27
44	1	0	0	0	0	0	0	1	White	0	1	0
29	0		1	1	0	0	1	0	Hispanic	0	2	489
23	1	0	0	0	0	0	0	0	White	0	2	125
43	1	0	0	0	0	0	0	1	American Indian/Other		2	2
36	0		0	0	0	0	1	0	White	0	2	132
53	1	0	0	0	0	0	0	1	White	0	1	13
32	1	0	0	0	0	0	0	0	White	0	1	2
29	1	1	0	0	0	0	1	0	White	0	1	723
28	0		0	0	0	0	1	1	White	0	2	122
43	1	0	0	0	0	0	0	1	Hispanic	0	1	127
36	1	0	0	0	0	0	0	1	White	0	2	2
34	1	0	0	0	0	0	0	1	Black	0	2	2
28	1	1	0	0	0	0	1	0	White	0	1	41
40	1	0	0	0	0	0	0	1	White	0	2	101
26	1	1	0	0	0	0	0	0	White	0	1	22
54	0		0	0	0	0	0	1	Hispanic	0	2	279
35	1	1	0	0	0	0	0	1	Hispanic	1	1	31
27	0		0	0	0	0	0	0	Hispanic	1	2	37
47	1	0	0	0	0	0	0	0	Hispanic	1	1	0
33	1	1	0	0	0	0	0	1	White	0	2	498
44	1	1	0	0	0	0	0	1	Hispanic	1	1	3
23	1	0	0	0	0	0	0	1	Hispanic	0	1	28
57	1	0	0	0	0	0	0	0	White	1	2	62
50	1	0	0	0	0	0	0		White	0	1	0
25	1	0	0	0	0	0	0	0	Hispanic	0	2	51
37	1	0	0	0	0	0	0		White	0	1	13
46	1	0	1	1	0	0	0	0	White	0	2	56
27	1	1	0	0	0	0	1	0	Hispanic	0	1	78
37	1	1	1	0	0	0	0	1	White	0	2	343
53	1	1	1	1	0	0	0	0	White	0	2	150
34	1	0	0	0	0	0	1	1	Black	0	1	196
57	1	0	0	0	0	0	1	1	White	0	2	5
27	1	0	0	0	0	0	0	0	Black	1	1	0
52	1	0	0	0	0	0	0		Asian/Pacific	1	1	121
44	1	0	0	0	0	0	0	0	White	0	2	4
50	1	0	0	0	0	0	1	1	White	0	2	13
45	0		0	0	0	0	0	1	White	0	1	109
30	1	0	0	0	0	0	0	0	White	0	1	177
42	1	0	0	0	0	0	0	0	White	0	1	0
51	1	0	0	0	0	0	0	1	White	0	1	37
29	1	0	0	0	0	0	0	0	White	0	1	50
30	1	0	0	0	0	0	0	1	White	0	1	1
57	1	0	0	0	0	0	0	0	White	0	2	84
26	1	0	0	0	0	0	1	0	White	0	1	1
40	1	0	0	0	0	0	0	1	White	0	2	16
44	1	0	0	0	0	0	0	1	White	0	1	0
49	1	0	0	0	0	0	0	1	White	0	2	83
54	1	0	0	0	0	0	0	0	Black	0	1	3
44	1	0	0	0	0	0	0	0	Black	0	1	5
32	1	0	0	0	0	0	0	1	White	0	1	179
28	1	0	0	0	0	0	0	0	Black	0	1	54
40	0		0	0	0	0	0	1	White	0	2	2
48	1	0	0	0	0	0	0	0	White	0	1	3
54	1	0	0	0	0	0	0	1	White	0	1	6
42	1	0	0	0	0	0	0	1	White	0	1	1
32	1	0	0	0	0	0	0	0	Black	0	1	0
39	1	0	0	0	0	0	0	1	White	0	1	33
27	1	0	0	0	0	0	0	1	Black	0	1	31
38	1	0	0	0	0	0	0	0	White	0	2	0
40	1	0	0	0	0	0	1	0	White	0	1	63
29	1	1	0	0	0	0	0	1	White	0	2	83
37	1	0	0	0	0	0	0	1	White	0	1	4
47	1	0	0	0	0	0	0	1	White	0	2	15
32	1	0	0	0	0	0	0	0	White	0	2	30
49	1	1	0	0	0	0	0	0	White	0	2	258
32	1	0	0	0	0	0	1	1	White	0	2	9
21	1	0	0	0	0	0	0	0	White	0	2	21
31	1	1	1	1	0	0	1	1	White	0	1	48
53	0		0	0	0	0	0	1	White	0	2	239
44	1	0	0	0	0	0	0	0	White	0	1	133
53	1	0	0	0	0	0	0	0	White	0	1	0
26	1	0	0	0	1	1	1	1	White	0	2	105
55	0		0	0	0	0	1	1	White	0	2	136
48	1	0	0	0	0	0	0	0	White	0	2	257
60	1	0	0	0	1	1	1	1	White	0	1	86
38	1	0	0	0	0	0	0	1	White	0	1	6
57	1	0	0	0	0	0	1	1	Black	0	1	4
39	0		0	0	0	0	0	1	White	0	2	266
35	1	0	0	0	0	0	0	1	White	0	1	157
43	1	0	0	0	0	0	0	0	White	0	1	14
40	1	0	0	0	0	0	0	1	White	0	1	2
49	1	0	0	0	0	0	0	1	White	0	2	1
29	1	0	0	0	0	0	0	0	White	0	1	0
47	1	0	0	0	0	0	0	1	Hispanic	0	2	9
42	1	1	0	0	0	0	1	1	White	0	1	66
38	1	1	0	0	0	0	0	0	White	0	2	18
40	1	0	0	0	0	0	0	1	Hispanic	0	2	2
44	1	0	0	0	0	0	0	0	Hispanic	1	2	278
56	1	0	0	0	0	0	0	0	White	0	1	69
31	1	1	0	0	0	0	1	1	White	0	2	10
27	1	0	0	0	0	0	0	1	White	0	2	0
27	1	0	0	0	0	0	0	0	Hispanic	0	1	0
47	1	0	0	0	0	0	0	1	Hispanic	1	1	19
44	1	0	0	0	0	0	0	0	White	0	1	0
42	1	0	0	0	0	0	0	1	White	0	2	0
39	1	0	0	0	0	0	0	1	White	0	1	0
40	1	1	0	0	0	0	0	1	Hispanic	0	1	20
38	1	0	0	0	0	0	0	1	White	0	2	84
56	1	1	0	0	0	0	0	0	White	0	1	1
59	1	0	0	0	0	0	1	1	White	0	1	93
29	1	1	0	0	0	0	0	0	Black	0	1	38
27	1	0	1	1	0	0	0	0	Hispanic	1	1	618
40	1	0	0	0	0	0	0	1	White	0	1	13
26	1	0	1	1	0	0	1	1	Hispanic	0	1	594
42	1	0	0	0	0	0	0	1	Hispanic	1	1	4
38	1	0	0	0	0	0	0		Hispanic	0	1	0
49	1	1	1	1	0	0	1	0	White	0	1	531
65	1	1	1	1	0	0	0	0	White	0	1	86
37	1	0	0	0	0	0	0	0	Black	0	1	26
41	0		0	0	0	0	0	1	White	0	2	180
29	1	0	0	0	0	0	0	1	White	0	1	20
35	1	1	1	1	0	0	0	1	Black	0	1	62
44	1	0	0	0	0	0	0	1	Black	1	1	44
60	1	0	0	0	0	0	0	0	Black	1	1	0
28	1	0	0	0	0	0	0	1	White	0	1	6
61	1	0	0	0	0	0	0	0	White	0	1	41
28	1	0	0	0	0	0	0		Black	1	2	43
55	1	0	0	0	0	0	0	1	White	0	1	2
41	1	0	0	0	0	0	0		White	0	2	71
44	1	0	0	0	0	0	0	1	White	0	1	2
50	1	0	0	0	0	0	0	0	White	0	2	0
35	1	0	0	0	0	0	0	0	White	0	1	110
50	1	0	0	0	0	0	0	1	White	0	2	0
28	1	0	0	0	0	0	0	0	White	0	1	0
44	1	0	0	0	0	0	0	1	Hispanic	0	2	10
47	1	0	0	0	0	0	0	1	White	0	1	98
33	1	0	0	0	0	0	0		White	0	2	9
26	1	0	0	0	0	0	0	1	Black	1	2	32
37	1	0	0	0	0	0	0	1	Hispanic	1	2	0
27	1	0	0	0	0	0	1	0	Hispanic	0	2	7
28	1	1	1	1	0	0	0	0	Hispanic	0	1	83
28	1	0	0	0	0	0	0	0	Black	0	1	93
36	1	0	0	0	0	0	0	1	Hispanic	1	1	3
42	1	0	0	0	0	0	0	0	White	0	2	60
37	1	1	1	1	0	0	0	1	Asian/Pacific	0	1	254
38	1	1	0	0	0	0	0	1	White	0	2	56
45	1	0	0	0	0	0	0	1	Black	0	1	16
49	1	1	0	0	0	0	0	0	Black	0	1	17
54	1	0	0	0	0	0	0	0	Black	0	2	1
25	1	0	1	1	0	0	0	0	Hispanic	0	1	125
22	1	0	1	1	0	0	1	0	Hispanic	0	1	475
44	1	0	0	0	0	0	0	1	Hispanic	1	1	158
35	1	1	1	1	0	0	0	1	Hispanic	1	1	139
28	1	0	0	0	0	0	0	0	Hispanic	1	2	125
42	0		0	0	0	0	1		White	0	1	432
44	1	0	0	0	0	0	0	0	White	0	1	27
50	1	1	0	0	0	0	0	0	White	0	1	3
51	1	1	1	1	0	0	0		Black	0	1	86
45	1	1	0	0	0	0	0	1	White	0	2	15
26	1	0	0	0	0	0	1	0	White	0	2	100
34	1	0	0	0	0	0	0	1	White	0	1	0
46	1	0	0	0	0	0	0	1	Black	0	1	10
36	1	1	1	1	0	0	1	0	White	0	2	240
32	1	0	0	0	0	0	1	1	White	0	2	15
35	1	0	0	0	0	0	0	0	Black	0	1	617
31	1	0	0	0	0	0	0	1	Black	1	1	55
25	1	0	0	0	0	0	0	1	Black	1	2	11
40	1	0	0	0	0	0	0		White	0	1	1
56	1	0	0	0	0	0	0	0	White	0	2	231
58	1	1	1	1	0	0	0	0	White	0	2	118
30	1	0	0	0	0	0	0	0	Hispanic	0	1	1
41	1	0	0	0	0	0	0	1	Hispanic	0	2	126
38	1	0	0	0	0	0	0	0	Black	1	2	20
36	1	0	0	0	0	0	0	1	White	0	2	0
46	1	0	0	0	0	0	0		White	0	1	2
31	1	1	0	0	0	0	1	1	White	0	1	196
42	1	0	0	0	0	0	0	1	White	0	1	18
30	1	1	1	1	0	0	0	1	White	0	1	194
43	1	1	0	0	0	0	0	1	White	0	2	161
37	1	0	0	0	0	0	0	1	White	0	2	389
34	1	0	0	0	0	0	0	0	White	0	1	66
36	1	1	0	0	0	0	1	1	White	0	1	63
30	1	0	0	0	0	0	0	1	White	0	1	2
57	1	0	0	0	0	0	0	1	White	0	2	89
59	1	0	0	0	0	0	0	0	Black	1	1	0
30	1	1	0	0	0	0	1	1	White	0	1	29
25	1	1	0	0	0	0	1	0	Black	0	1	87
53	1	1	1	1	0	0	0	0	Black	1	1	423
28	1	0	0	0	0	0	0	1	Black	0	1	110
39	1	0	0	0	0	0	0	1	White	0	1	25
30	1	0	0	0	0	0	0	0	White	0	1	69
23	1	0	0	0	0	0	0	1	White	0	2	6
25	1	0	0	0	0	0	0	0	Black	1	1	56
48	1	0	0	0	0	0	0	1	Asian/Pacific	1	1	5
27	1	1	0	0	0	0	1		Black	0	1	103
32	1	0	0	0	0	0	0	1	Asian/Pacific	0	2	145
36	1	0	0	0	0	0	0	1	Asian/Pacific	1	1	14
32	0		0	0	0	0	0	1	Asian/Pacific	0	2	110
57	1	0	0	0	0	0	1	0	White	0	1	237
37	1	0	0	0	0	0	0	1	White	0	1	19
35	1	0	0	0	0	0	0	0	White	0	2	91
43	1	0	0	0	0	0	0	1	White	0	1	19
43	1	1	1	1	0	0	1	0	Hispanic	0	2	159
42	1	0	0	0	0	0	0	0	White	0	2	33
37	1	0	0	0	0	0	0	0	White	0	1	28
64	1	0	0	0	0	0	0	0	White	0	1	90
29	0		0	0	0	0	0	1	White	0	2	457
27	1	0	1	1	1	0	1	0	White	0	1	202
30	1	0	0	0	0	0	0	0	Black	0	1	3
34	0		0	0	0	0	0	1	White	0	2	199
31	1	0	0	0	0	0	0	1	Black	1	2	96
38	1	0	0	0	0	0	0	1	White	0	1	28
27	0		1	1	0	0	0	0	White	0	2	228
71	1	0	0	0	0	0	0	1	White	0	2	0
51	0		0	0	0	0	0	0	White	0	2	8
39	0		0	0	0	0	0	0	White	0	2	3
30	1	1	0	0	0	0	0	0	White	0	1	0
56	1	0	0	0	0	0	0	1	White	0	1	37
36	1	0	0	0	0	0	0	0	Hispanic	1	2	153
30	1	0	0	0	0	0	0	0	Black	1	1	77
48	1	1	0	0	0	0	0	1	White	0	2	188
34	1	1	0	0	0	0	1	1	Black	0	1	64
44	1	0	0	0	0	0	0	1	Hispanic	1	1	5
37	1	0	0	0	0	0	0	0	Hispanic	0	2	35
42	1	1	0	0	0	0	0	1	Hispanic	1	2	21
30	1	0	0	0	0	0	0	1	Black	0	2	46
60	1	0	0	0	0	0	1		White	0	1	153
25	1	0	0	0	0	0	0	1	Black	0	1	90
35	0		0	0	0	0	0	1	Hispanic	1	2	43
29	1	0	1	1	0	0	0	1	Hispanic	1	1	386
39	1	0	0	0	0	0	0	0	White	0	2	41
30	1	0	0	0	0	0	1	0	Black	0	2	118
52	1	0	0	0	0	0	0	1	White	0	1	129
55	1	0	0	0	0	0	0	0	Black	0	1	55
32	1	1	0	0	0	0	0	0	Hispanic	0	1	1
25	1	0	0	0	0	0	0	0	Hispanic	1	1	150
51	1	0	0	0	0	0	1	1	Hispanic	1	1	446
32	1	0	0	0	0	0	0	1	White	0	1	3
28	0		0	0	0	0	0	1	Hispanic	0	2	211
31	1	0	1	1	0	0	0	0	Hispanic	1	1	218
30	1	0	0	0	0	0	0	1	Hispanic	0	1	76
23	1	1	1	1	0	0	1	1	Hispanic	0	1	132
56	1	1	0	0	0	0	0	1	Hispanic	1	1	1
26	1	0	0	0	0	0	0		Hispanic	0	1	7
26	1	1	0	0	0	0	0	0	White	0	1	67
30	1	0	0	0	0	0	1	1	Hispanic	1	1	10
33	1	1	0	0	0	0	0	1	Black	0	2	92
52	1	0	0	0	0	0	0	0	White	1	1	1
38	1	0	0	0	0	0	0	1	White	0	1	147
62	1	0	0	0	1	1	1	1	Hispanic	1	2	148
32	1	1	0	0	0	0	0	0	White	0	1	27
31	0		0	0	0	0	0	0	Hispanic	1	2	33
39	1	0	0	0	0	0	0	1	White	0	1	0
36	1	0	0	0	0	0	0	1	White	0	1	21
22	1	0	0	0	0	0	0	1	Hispanic	0	1	89
42	1	0	0	0	0	0	0	1	Hispanic	1	1	0
42	1	1	0	0	0	0	0	1	White	0	1	124
40	1	0	0	0	0	0	1	1	Hispanic	0	1	191
34	1	0	0	0	0	0	0	1	White	0	2	1
31	1	0	0	0	0	0	1	1	White	0	2	38
61	1	0	0	0	0	0	0	1	White	0	2	2
31	1	0	0	0	0	0	0	1	White	0	2	230
27	1	0	0	0	0	0	0	1	White	0	1	0
30	1	1	1	1	0	0	0	1	White	0	2	145
41	1	0	0	0	0	0	0	1	White	0	1	0
43	1	0	0	0	0	0	0	1	Hispanic	1	2	89
35	1	0	0	0	0	0	0	1	Hispanic	0	2	13
27	1	1	0	0	0	0	0	1	Black	0	2	693
34	1	0	1	1	0	0	0	1	White	0	1	307
29	1	0	0	0	0	0	0	1	Black	0	2	30
45	1	1	0	0	0	0	0	0	Black	0	2	95
33	1	0	0	0	0	0	0	1	White	0	1	41
42	1	1	0	0	0	0	0		White	0	1	2
42	1	0	0	0	0	0	1	1	White	0	2	94
39	0		0	0	0	0	0	0	White	0	1	13
29	1	0	0	0	0	0	0	1	White	0	1	45
44	1	0	0	0	0	0	0	0	White	0	2	61
30	1	0	0	0	0	0	0	1	Hispanic	0	1	56
30	1	1	0	0	0	0	0	1	Hispanic	0	1	20
32	1	0	0	0	0	0	0	0	Hispanic	0	1	28
35	0		0	0	0	0	0	0	White	0	2	75
34	1	0	0	0	0	0	0	1	White	0	1	62
26	1	0	0	0	0	0	0	0	Hispanic	0	1	9
42	1	0	0	0	0	0	0	0	Black	1	1	3
57	1	0	0	0	0	0	0	0	White	0	1	27
38	1	1	0	0	0	0	0	1	Hispanic	0	1	7
33	1	0	0	0	0	0	0	1	Hispanic	0	1	190
46	1	0	0	0	0	0	0	1	Hispanic	1	2	8
43	1	0	0	0	0	0	0	0	Black	0	1	1
52	1	0	0	0	0	0	1	0	Hispanic	1	2	267
42	1	1	0	0	0	0	0	1	White	0	1	117
27	1	1	0	0	0	0	0	1	Hispanic	0	2	117
42	1	0	0	0	0	0	0	0	White	0	1	274
22	1	0	0	0	0	0	1	1	Black	0	1	363
57	1	0	0	0	0	0	0	1	White	0	2	0
40	1	1	1	1	0	0	0	0	White	0	1	92
31	1	0	0	0	0	0	0	0	White	0	1	0
59	1	0	0	0	0	0	0	0	White	0	1	7
57	1	0	0	0	0	0	0	0	Black	0	2	568
27	1	1	0	0	0	0	0	1	Asian/Pacific	0	2	9
31	0		0	0	0	0	0	0	Asian/Pacific	0	2	44
27	1	1	1	1	0	0	0	0	Asian/Pacific	0	2	61
39	1	1	1	1	0	0	0	0	Asian/Pacific	1	1	455
56	0		0	0	0	0	0	1	White	0	2	9
58	1	1	0	0	0	0	0	1	Unknown	1	1	0
32	1	0	1	1	0	0	0	0	White	1	2	68
49	1	0	0	0	0	0	0	0	Asian/Pacific	1	1	42
38	1	0	0	0	0	0	0	1	Asian/Pacific	0	1	83
53	1	0	0	0	0	0	0	0	White	0	2	149
51	1	1	1	1	0	0	1	1	White	0	1	153
33	1	0	0	0	0	0	1	1	Black	0	2	187
31	1	0	0	0	0	0	0	0	Hispanic	1	1	297
71	1	0	0	0	0	0	0	0	White	0	1	25
49	0		0	0	0	0	1	0	Black	0	2	81
34	1	0	0	0	0	0	0	0	Black	0	1	0
26	1	1	1	1	0	0	1	1	Black	0	1	111
33	1	0	0	0	0	0	0	0	Black	0	2	90
54	1	0	0	0	0	0	0	1	White	0	1	37
28	0		1	1	0	0	1	0	Hispanic	0	2	8
22	1	1	0	0	0	0	0	1	Hispanic	0	1	4
49	1	0	0	0	0	0	0	0	Black	0	2	420
50	1	0	0	0	0	0	0	0	Unknown	0	1	8
37	1	0	0	0	0	0	0	1	White	0	1	0
34	1	0	0	0	0	0	1	0	Hispanic	1	1	141
55	1	0	0	0	0	0	1	1	White	0	1	132
26	1	0	0	0	0	0	0	0	White	0	1	0
29	1	0	0	0	0	0	0	1	White	0	1	11
60	1	0	0	0	0	0	0	1	Black	0	2	13
37	1	0	1	1	0	0	1	1	Hispanic	1	1	195
42	1	0	0	0	0	0	0	1	White	0	2	266
72	1	0	0	0	0	0	0	0	White	0	1	6
38	1	1	1	1	0	0	1	0	White	0	2	101
34	1	0	0	0	0	0	0	0	White	0	2	90
34	1	0	0	0	1	1	0	1	White	0	2	27
49	1	0	0	0	0	0	1	1	White	0	2	19
39	0		0	0	0	0	0	1	White	0	2	73
60	1	0	0	0	0	0	0	1	White	0	2	0
33	1	0	1	1	0	0	0	0	Hispanic	1	1	132
45	1	0	0	0	0	0	0	1	White	0	1	76
30	1	0	0	0	0	0	0	0	Black	0	2	2
34	0		0	0	0	0	0	0	White	0	2	70
31	1	0	0	0	0	0	0	1	White	0	1	34
59	1	0	0	0	0	0	0	1	White	0	1	0
30	1	0	0	0	0	0	1	1	Black	0	1	576
49	1	0	0	0	0	0	0	1	White	0	1	8
29	1	0	0	0	0	0	0	1	Black	1	1	0
60	1	0	0	0	0	0	0	0	White	0	2	135
57	1	0	0	0	0	0	0	1	White	0	1	110
56	1	0	0	0	0	0	0	0	White	0	2	10
34	1	0	1	1	0	0	0	1	White	0	2	72
26	1	1	0	0	0	0	1	0	Asian/Pacific	0	1	16
57	0		0	0	0	0	0	1	White	0	2	164
44	1	0	0	0	0	0	0	1	White	0	1	0
36	1	1	0	0	0	0	0	1	Black	0	1	0
55	1	0	0	0	0	0	0		Black	0	1	106
43	1	0	0	0	0	0	0	1	White	0	1	3
54	1	0	0	0	0	0	0	1	White	0	1	13
32	1	0	0	0	0	0	0	0	White	0	1	11
35	1	1	0	0	0	0	0	0	White	0	2	30
31	1	0	0	0	0	0	1	0	Hispanic	0	1	90
35	1	1	1	1	0	0	0	1	White	0	2	67
38	1	0	0	0	0	0	0	1	Hispanic	0	1	121
26	1	0	1	1	0	0	0	0	Hispanic	0	2	313
48	1	0	0	0	0	0	1	0	Hispanic	1	2	47
41	1	0	0	0	0	0	0	0	Hispanic	1	1	62
24	1	0	0	0	0	0	0	1	Hispanic	1	1	0
58	1	0	0	0	0	0	0	1	White	0	2	93
30	1	0	0	0	0	0	0	1	White	0	1	0
26	0		0	0	0	0	1	0	Black	1	2	313
29	0		0	0	0	0	1	0	Hispanic	1	2	22
40	1	0	1	1	0	0	0	0	Hispanic	1	1	107
37	0		1	1	0	0	1	0	Asian/Pacific	0	2	435
51	1	0	0	0	0	0	1	1	White	0	1	25
57	1	0	0	0	0	0	0	0	White	0	1	22
34	1	0	0	0	0	0	1	1	White	0	1	205
56	1	1	1	1	0	0	0	1	White	0	1	175
43	1	1	0	0	0	0	1	1	White	0	1	76
35	0		0	0	0	0	0	1	Black	0	2	47
40	1	0	0	0	0	0	0	0	White	0	1	120
38	1	0	0	0	0	0	0	0	Black	0	1	1
45	1	0	0	0	0	0	0	0	Black	0	1	1
37	1	0	0	0	0	0	1	1	Black	0	1	21
41	1	0	0	0	0	0	0	1	White	0	1	237
60	1	0	0	0	0	0	0	1	White	0	2	238
56	1	1	0	0	0	0	0	1	White	0	1	48
25	0		0	0	0	0	0	0	White	0	2	328
23	1	1	0	0	0	0	0	1	Hispanic	0	1	21
34	1	0	0	0	0	0	0	1	Hispanic	1	1	96
41	1	1	0	0	0	0	0	0	Hispanic	1	1	0
30	1	0	0	0	0	0	1	0	Hispanic	0	1	207
24	1	0	0	0	0	0	0	1	White	0	1	14
46	0		1	1	0	0	0	1	White	0	2	291
61	0		0	0	0	0	0	1	White	0	2	665
33	1	1	0	0	0	0	0	1	White	0	1	0
51	1	0	0	0	0	0	0	0	White	0	1	12
40	1	0	0	0	0	0	0		White	0	1	66
38	1	1	0	0	0	0	1	0	Black	0	1	79
63	1	0	0	0	0	0	0	0	White	0	1	3
67	1	0	0	0	0	0	0	1	White	0	1	13
47	1	1	1	1	0	0	1	1	Hispanic	0	1	179
55	0		0	0	0	0	0	1	Hispanic	1	2	127
40	1	0	0	0	0	0	0		White	0	1	8
36	1	0	0	0	0	0	1	0	Hispanic	0	1	419
50	0		1	1	0	0	1	0	Hispanic	1	2	197
40	1	0	0	0	0	0	0	0	Hispanic	1	1	9
30	1	1	0	0	0	0	0	1	Hispanic	0	2	148
30	1	0	0	0	0	0	0	1	Hispanic	0	1	94
33	1	0	0	0	0	0	0	0	Hispanic	1	1	22
56	1	0	0	0	0	0	0	1	Hispanic	0	1	19
56	1	0	0	0	0	0	0	0	White	0	1	0
36	0		0	0	0	0	0	1	White	0	2	64
26	0		0	0	0	0	0	1	Hispanic	0	2	0
25	0		0	0	0	0	1	1	Hispanic	0	2	217
49	1	0	0	0	0	0	0	1	Hispanic	0	2	20
33	1	0	0	0	1	1	0	1	Hispanic	0	2	22
58	1	0	0	0	0	0	0		Black	1	1	97
53	1	1	0	0	0	0	0	0	Black	0	2	56
23	0		0	0	0	0	0	1	White	0	2	194
48	1	1	1	1	0	0	0		Black	0	1	60
24	1	1	0	0	0	0	0	1	Black	0	2	18
23	1	1	0	0	0	0	0	0	Black	0	1	27
61	1	0	0	0	0	0	0	1	White	0	2	140
36	1	0	0	0	0	0	0	0	White	0	2	42
32	1	0	0	0	0	0	0		White	0	1	58
33	1	0	0	0	0	0	1	1	Black	0	1	46
32	1	1	0	0	0	0	0	0	Black	0	1	14
23	1	0	0	0	0	0	1	1	Hispanic	0	1	301
31	1	0	0	0	0	0	0	0	Hispanic	0	1	87
21	1	0	0	0	0	0	1	1	Hispanic	0	1	126
42	1	0	0	0	0	0	0	1	Hispanic	0	1	278
30	1	0	0	0	0	0	0	0	Hispanic	0	2	14
25	0		0	0	0	0	1	1	Hispanic	0	2	51
34	1	1	0	0	0	0	0		Hispanic	1	1	29
41	1	0	0	0	0	0	0	0	Hispanic	1	1	68
59	1	1	0	0	0	0	0	0	Hispanic	1	1	9
46	0		0	0	0	0	0	0	Hispanic	1	2	132
38	1	0	0	0	0	0	0	1	Hispanic	1	1	0
35	1	1	1	1	0	0	0	1	Hispanic	1	1	75
41	0		0	0	0	0	0		Hispanic	1	1	27
35	1	0	0	0	0	0	0	0	Hispanic	0	1	89
40	1	1	1	1	0	0	1	1	Hispanic	0	1	88
30	0		0	0	0	0	0	1	Hispanic	0	2	163
45	1	0	0	0	0	0	0	0	White	0	1	0
50	1	0	0	0	0	0	0	1	White	0	2	51
49	1	1	1	1	0	0	1	1	Hispanic	0	1	444
31	1	0	0	0	0	0	1	1	Hispanic	0	1	242
30	1	0	0	0	0	0	0	0	Hispanic	0	2	70
32	1	1	1	1	0	0	0	0	Hispanic	0	2	183
32	1	0	0	0	0	0	0	1	Hispanic	0	1	62
29	1	0	0	0	0	0	0	1	White	0	1	58
44	1	1	0	0	0	0	0	0	Hispanic	0	2	6
38	0		0	0	0	0	0	1	Hispanic	0	2	118
29	1	1	1	1	0	0	1	0	Hispanic	0	1	425
39	1	0	0	0	0	0	1	1	Hispanic	1	2	311
35	1	0	0	0	0	0	0	1	Hispanic	1	1	2
34	1	0	0	0	0	0	0		Black	0	1	196
53	1	1	1	1	0	0	0	1	White	0	1	72
28	1	1	0	0	0	0	0	1	White	0	2	0
55	1	0	0	0	0	0	0	0	White	0	2	87
21	1	1	0	0	0	0	0	0	White	0	1	1
66	1	0	0	0	0	0	1	1	White	0	1	90
50	1	1	0	0	0	0	0	0	White	0	1	70
43	1	1	0	0	0	0	0	1	White	0	1	0
25	1	1	0	0	0	0	0	1	White	0	2	40
39	1	0	0	0	0	0	0	1	White	0	1	10
47	1	0	0	0	0	0	1	1	Hispanic	0	1	48
25	0		1	1	0	0	1	1	Hispanic	0	2	66
28	1	0	0	0	0	0	1	1	Hispanic	0	1	31
26	1	0	0	0	0	0	1	1	Black	0	1	15
72	1	1	0	0	0	0	0	0	White	0	1	36
33	1	0	0	0	0	0	0	1	White	0	1	93
24	1	1	0	0	0	0	0	1	White	1	1	0
31	1	0	1	1	0	0	0	1	White	0	1	226
40	1	0	0	0	0	0	0	1	White	0	1	0
47	1	0	0	0	0	0	1	1	White	0	1	427
39	0		1	1	0	0	1	1	White	0	2	552
62	1	1	1	1	0	0	0	0	White	0	1	388
44	1	0	0	0	0	0	1	1	White	0	2	88
55	1	0	0	0	0	0	0	0	White	0	1	22
35	1	1	1	1	0	0	1	0	White	1	1	457
69	1	1	0	0	0	0	0	1	White	0	2	23
33	1	1	0	0	0	0	0	1	Hispanic	1	2	168
35	1	0	0	0	0	0	0	1	Black	0	1	118
59	1	1	0	0	0	0	0	1	White	0	1	118
29	1	0	0	0	0	0	0	1	White	0	1	23
35	1	1	0	0	0	0	0	0	Black	0	1	53
26	1	1	0	0	0	0	0	0	Hispanic	0	1	1
39	1	1	1	1	0	0	0	1	Hispanic	0	1	88
32	1	0	0	0	0	0	0	1	White	0	2	0
38	1	0	0	0	0	0	0	0	Hispanic	1	2	223
53	0		0	0	0	0	0	1	White	0	2	126
31	1	0	0	0	0	0	0	0	Black	0	2	4
27	1	1	1	1	0	0	1	1	Hispanic	0	2	119
32	1	1	0	0	0	0	0	0	Hispanic	0	2	83
22	0		0	0	0	0	0	1	Hispanic	1	2	206
40	1	0	0	0	0	0	0	1	Hispanic	0	1	0
50	1	1	0	0	0	0	1	1	Black	0	1	37
29	1	0	0	0	0	0	0	1	Hispanic	0	2	61
33	1	0	0	0	0	0	0	1	Hispanic	1	2	0
48	1	0	0	0	0	0	0	0	White	1	2	216
32	1	1	0	0	0	0	1	1	Black	1	1	2
48	1	0	0	0	0	0	0	0	White	0	2	63
22	1	0	0	0	0	0	1	0	Hispanic	0	1	15
51	1	0	0	0	0	0	0	0	Black	0	1	40
25	0		1	1	0	0	1	0	Black	0	2	252
36	1	0	0	0	0	0	0	1	White	0	2	55
58	1	0	0	0	0	0	1	1	White	0	1	297
25	1	0	0	0	0	0	0	1	White	0	2	1
42	1	1	0	0	0	0	0	1	White	0	2	146
59	1	1	0	0	0	0	0	1	White	0	1	37
31	1	0	0	0	0	0	0	1	American Indian/Other	0	1	32
23	1	0	0	0	0	0	0	0	Black	0	2	59
60	1	0	0	0	0	0	0	0	White	0	1	24
26	1	0	0	0	0	0	0	1	White	0	2	0
50	1	0	0	0	0	0	0	0	White	0	2	68
44	1	0	0	0	0	0	0	0	White	0	1	13
26	0		0	0	0	0	1	0	Black	1	2	442
68	1	0	0	0	0	0	0	0	White	1	1	0
42	1	1	0	0	0	0	0	1	Black	0	1	1
38	1	1	0	0	0	0	1	1	Hispanic	1	1	378
23	1	1	0	0	0	0	0	1	White	0	2	118
36	1	0	0	0	0	0	1	1	White	0	1	30
39	1	0	0	0	0	0	0	0	White	0	1	12
51	1	1	0	0	0	0	0	0	White	0	2	495
55	1	0	1	1	0	0	1	1	White	0	2	247
34	1	0	0	0	0	0	0	1	White	0	1	5
60	1	0	0	0	0	0	0	1	White	0	1	634
45	1	1	0	0	0	0	0	1	White	0	1	200
41	1	1	0	0	0	0	1		White	0	1	135
28	1	1	0	0	0	0	0	1	White	0	2	20
53	1	1	0	0	0	0	0	0	White	0	1	9
56	0		0	0	0	0	0	0	White	0	2	148
63	1	1	0	0	0	0	0	1	White	1	1	0
44	1	0	0	0	0	0	1	0	White	0	1	20
48	1	0	0	0	0	0	0	1	White	0	1	144
48	1	1	1	1	0	0	0	0	White	0	1	69
32	1	1	0	0	0	0	0	1	White	0	2	28
46	1	0	0	0	0	0	1	1	White	0	2	144
40	1	0	0	0	0	0	0	0	White	0	2	88
41	1	1	1	1	0	0	0	1	White	0	2	66
29	1	1	0	0	0	0	0	0	Hispanic	1	1	24
36	1	0	0	0	0	0	0	1	White	0	2	289
33	1	0	0	0	0	0	0	1	White	0	1	42
28	1	0	0	0	0	0	0	0	White	0	2	0
38	1	0	0	0	0	0	0	0	White	0	1	246
29	1	1	0	0	0	0	0	1	Hispanic	0	1	8
37	1	0	0	0	1	0	0	1	White	0	1	32
49	1	0	0	0	0	0	0	1	White	0	1	1
42	1	0	0	0	0	0	0	0	Black	0	1	3
27	1	1	0	0	0	0	0	1	Asian/Pacific	0	1	75
24	1	0	0	0	0	0	0	1	Black	0	2	3
37	1	0	0	0	0	0	0	0	White	0	1	95
30	1	0	0	0	0	0	0	1	White	0	2	0
35	1	0	0	0	0	0	0	1	Black	0	2	55
38	0		0	0	0	0	0	0	Black	1	2	12
38	1	0	0	0	0	0	0	0	White	0	1	0
50	1	1	0	0	0	0	0		Black	0	1	5
37	1	0	0	0	0	0	1	1	White	0	1	125
32	1	1	1	1	0	0	0	1	Black	0	1	463
27	1	1	1	1	0	0	1	0	Black	0	2	533
59	1	0	0	0	0	0	0	1	White	0	1	47
50	1	0	0	0	0	0	1	0	White	0	1	42
38	1	1	1	1	0	0	1	1	White	0	1	520
42	1	1	0	0	0	0	0	1	White	0	2	12
44	1	0	0	0	0	0	0	0	Hispanic	1	2	52
55	1	0	0	0	0	0	0	0	Hispanic	1	2	56
29	1	0	0	0	0	0	0	1	Hispanic	1	2	44
35	1	0	0	0	0	0	0	0	White	1	1	83
59	1	1	0	0	0	0	0	0	White	0	2	129
30	1	1	0	0	0	0	0	0	Black	0	1	5
44	1	0	0	0	0	0	1	1	White	0	1	246
36	1	0	0	0	0	0	1	1	White	0	2	1
40	1	0	0	0	0	0	0	1	White	0	2	88
59	1	0	0	0	0	0	0	1	White	0	1	231
38	1	0	0	0	0	0	0	1	White	0	1	2
45	1	1	1	1	0	0	1	1	White	0	2	162
43	1	0	0	0	0	0	0	0	White	0	1	0
29	1	0	0	0	0	0	1	0	Black	0	1	209
41	1	0	0	0	0	0	0	1	White	0	2	53
45	1	0	0	0	0	0	0	1	White	0	1	57
41	1	0	0	0	0	0	0	1	White	0	2	55
30	1	0	0	0	0	0	0	0	Black	0	1	12
49	1	1	1	1	0	0	1	1	White	0	2	257
36	1	0	0	0	0	0	0	1	White	0	1	98
60	0		0	0	0	0	0	0	White	0	2	717
38	1	0	0	0	0	0	0	0	White	0	1	49
36	1	0	0	0	0	0	0	1	White	0	1	12
63	0		0	0	0	0	0	1	Black	0	2	509
26	0		0	0	0	0	1	1	Black	0	2	26
50	1	0	0	0	0	0	0	0	Black	0	2	89
55	1	0	0	0	0	0	1	1	White	0	1	193
34	1	0	0	0	0	0	0	0	Black	0	1	2
43	1	0	0	0	0	0	1	1	White	0	1	12
41	1	0	0	0	0	0	0	1	White	0	1	11
54	1	0	0	0	0	0	0	1	White	0	2	145
22	0		0	0	0	0	0	1	Black	0	2	6
31	1	0	0	0	0	0	1	1	Black	0	2	230
36	1	0	0	0	0	0	0	1	White	0	1	0
43	1	0	0	0	0	0	0	1	White	0	1	72
34	1	1	0	0	0	0	0	1	White	0	1	135
40	1	1	0	0	0	0	0	0	Hispanic	0	1	0
28	1	1	0	0	0	0	1	1	Hispanic	1	1	86
36	1	1	0	0	0	0	0	1	Hispanic	1	2	32
30	0		0	0	0	0	0	0	White	0	2	141
37	1	0	0	0	0	0	0	1	White	0	2	56
51	1	0	0	0	0	0	0	1	White	0	1	22
38	1	0	0	0	0	0	0	1	White	0	2	80
55	1	0	0	0	0	0	0	1	White	0	1	0
42	1	0	0	0	0	0	0	0	White	0	1	138
40	1	0	0	0	0	0	0	1	White	0	2	0
58	1	1	0	0	0	0	0	1	White	0	1	19
26	1	0	0	0	0	0	1	1	White	0	2	145
53	1	1	1	1	0	1	1	1	Black	0	1	115
31	1	0	0	0	0	0	0	0	Hispanic	0	2	162
43	1	0	0	0	0	1	1	1	White	0	2	204
25	0		0	0	0	0	0	1	Asian/Pacific	0	2	54
32	1	0	0	0	0	0	0	1	White	1	1	0
52	0		1	1	0	0	0	1	White	0	2	331
27	1	0	0	0	0	0	0	1	White	0	2	2
51	1	0	0	0	1	0	0	1	White	0	2	313
38	0		1	1	0	0	0	0	White	0	2	267
23	1	0	0	0	0	0	1	0	White	0	2	66
29	1	1	0	0	0	0	0	1	Asian/Pacific	0	2	21
27	1	0	0	0	0	0	0	1	White	0	1	12
30	1	0	0	0	0	0	0	1	White	0	1	1
60	0		0	0	0	0	0	0	White	0	2	143
23	0		0	0	0	0	0	0	Hispanic	1	2	163
45	1	0	0	0	0	0	0	0	Black	0	2	90
51	1	0	0	0	0	0	0	1	White	0	1	10
42	1	0	0	0	0	0	0		Black	0	1	105
33	0		0	0	0	0	0	0	White	0	2	49
30	1	0	0	0	0	0	0	1	Hispanic	0	2	1
36	1	1	0	0	0	0	1	1	Hispanic	0	2	87
31	1	0	0	0	0	0	0	0	Hispanic	0	1	0
51	1	0	0	0	0	0	0	0	Black	0	1	17
37	0		1	1	0	0	0	1	White	0	2	175
57	1	0	0	0	0	0	0	1	White	0	1	5
34	1	0	0	0	0	0	0		Hispanic	1	1	75
24	1	0	0	0	0	0	0	1	Hispanic	0	1	2
39	1	0	0	0	0	0	0	1	White	0	1	1
54	1	0	0	0	0	0	0		Hispanic	0	1	1
49	1	1	0	0	0	0	0	0	White	0	1	1
57	1	0	0	0	0	0	1	1	White	0	1	6
29	1	0	0	0	0	0	0	1	White	0	1	20
36	1	0	0	0	0	0	0	1	White	0	2	43
51	1	0	0	0	0	0	0	1	White	0	2	127
34	1	0	0	0	0	0	0	1	White	0	2	70
33	1	0	0	0	0	0	0	0	White	0	2	153
46	1	1	0	0	0	0	1	1	White	0	1	81
32	1	0	0	0	0	0	0		White	0	1	0
33	1	0	0	0	0	0	0	0	Black	0	1	29
28	1	0	1	1	0	0	0	0	Asian/Pacific	0	2	97
35	1	0	0	0	0	0	1	0	White	0	2	526
44	1	1	0	0	0	0	0	1	Hispanic	0	1	13
35	0		0	0	0	0	0	1	Hispanic	1	2	377
57	1	0	0	0	0	0	0	0	Hispanic	1	1	47
47	1	1	0	0	0	0	0	0	Hispanic	1	1	26
39	0		0	0	0	0	0	1	Hispanic	0	2	34
59	0		0	0	0	0	0	0	Hispanic	1	2	504
23	1	0	0	0	0	0	0	1	Hispanic	0	2	142
46	1	0	0	0	0	0	0	1	Hispanic	0	2	41
54	1	0	0	0	0	0	0	1	Hispanic	0	2	58
34	0		0	0	0	0	1	0	White	0	2	216
66	1	0	0	0	0	0	0	0	Hispanic	1	2	28
42	1	0	0	0	0	0	1	1	White	0	1	410
24	0		1	1	0	0	0	0	White	0	2	643
59	1	0	0	0	0	0	0	1	White	0	2	1
31	1	0	0	0	0	0	0	1	White	0	1	0
29	1	0	0	0	0	0	1	1	Black	0	1	48
25	1	1	1	1	0	0	0	1	Hispanic	0	1	151
30	1	1	1	1	0	0	0	0	Black	0	1	130
39	1	0	0	0	0	0	0	1	Black	0	2	0
49	1	0	0	0	0	0	0	0	Hispanic	1	2	74
33	1	0	0	0	0	0	0	1	Unknown	1	1	22
28	1	0	0	0	0	0	0	0	White	0	2	107
38	1	0	0	0	0	0	0	0	White	0	1	0
42	1	0	0	0	0	0	0		White	0	1	1
34	1	0	1	1	0	0	0	0	Hispanic	1	1	147
57	1	0	0	0	0	0	0	0	White	0	1	21
45	0		0	0	0	0	0	1	White	0	2	5
57	1	0	0	0	0	0	0	0	White	0	1	49
47	0		0	0	0	0	0	1	White	0	2	182
47	1	0	0	0	0	0	0	0	Asian/Pacific	1	1	79
32	1	0	0	0	0	0	1	1	White	0	2	33
58	1	1	1	1	0	0	0	1	White	0	1	63
67	0		0	0	0	0	1	1	Unknown	1	2	328
28	1	0	0	0	0	0	0	0	Hispanic	1	1	63
49	1	1	1	1	0	0	1	1	Black	0	1	121
32	1	0	0	0	0	0	1		Hispanic	0	1	75
50	1	0	0	0	0	0	0	1	Hispanic	1	1	0
37	1	1	0	0	0	0	0	1	Hispanic	0	1	49
29	1	0	0	0	0	0	1	0	Hispanic	0	1	53
42	1	0	0	0	0	0	0	1	Hispanic	1	2	0
25	1	1	0	0	0	0	0	1	Hispanic	0	1	0
49	1	0	0	0	0	0	1	1	White	0	1	69
36	1	0	0	0	0	0	0		Hispanic	1	1	103
41	1	0	1	1	1	1	1	1	White	0	1	433
35	1	0	0	0	0	0	1	1	White	0	1	36
39	1	1	1	1	0	0	0	0	Hispanic	0	2	202
39	1	0	0	0	0	0	1	0	Hispanic	1	1	28
46	0		0	0	0	0	0	0	Hispanic	0	2	69
50	1	1	0	0	0	0	1	1	White	0	1	31
23	1	1	0	0	0	0	0	1	White	0	1	0
31	1	0	0	0	0	0	1	0	Black	0	1	523
55	1	1	0	0	0	0	0	0	White	0	2	20
25	1	0	0	0	0	0	0	1	Hispanic	1	1	2
52	1	1	0	0	0	0	0	1	White	0	2	37
34	1	1	0	0	0	0	0	1	Hispanic	1	2	0
51	1	0	0	0	0	0	0	1	White	0	2	241
30	1	0	0	0	0	0	0	0	White	0	1	6
57	1	0	0	0	0	0	0	1	White	1	1	89
60	1	0	0	0	0	0	0	0	White	0	2	34
22	1	1	1	1	0	0	0	0	Hispanic	0	2	179
34	1	0	1	1	0	0	1	1	Hispanic	1	2	158
50	1	0	0	0	0	0	0	1	White	0	1	9
56	1	1	0	0	0	0	0		White	0	1	104
65	1	0	0	0	0	0	0	0	Asian/Pacific	1	1	50
31	1	0	0	0	0	0	0	1	White	0	1	100
23	1	0	0	0	0	0	0	1	White	1	1	37
29	1	1	1	1	0	0	1	1	White	0	1	275
46	1	0	0	0	0	0	1	0	White	0	1	4
22	1	1	0	0	0	0	0	0	Black	0	2	47
38	1	0	0	0	0	0	0	0	White	0	2	65
30	1	1	0	0	0	0	1	1	Hispanic	1	1	47
45	1	0	0	0	0	0	0	1	White	0	2	39
51	1	0	0	0	1	0	1	0	White	0	1	147
35	1	1	0	0	0	0	0	0	White	0	1	47
33	1	1	0	0	0	0	0	1	Black	0	1	7
53	1	0	0	0	0	0	0	1	Black	0	2	107
31	1	0	0	0	0	0	0	0	Black	0	1	85
40	1	0	0	0	0	0	0	0	Black	0	1	2
34	1	0	0	0	0	0	0	1	Black	0	1	55
66	1	1	0	0	0	0	0	0	Black	0	2	302
45	1	0	0	0	0	0	0	1	Black	0	1	19
38	1	0	0	0	0	0	0		White	0	1	46
56	1	0	0	0	0	0	0	0	Black	0	2	96
44	0		0	0	0	0	0	0	White	0	2	2
31	1	0	0	0	0	0	0	1	White	0	2	173
29	1	0	0	0	0	0	0	0	White	0	1	0
52	1	0	0	0	0	0	0	1	White	0	1	0
29	1	0	0	0	0	0	0	1	White	0	1	11
25	1	0	0	0	0	0	1	1	White	0	1	203
29	1	0	0	0	0	0	0	1	White	0	1	90
32	1	0	0	0	0	0	0	0	White	0	1	35
45	1	0	0	0	0	0	0	1	White	0	2	130
42	1	0	0	0	0	0	0		Black	0	1	134
25	1	0	0	0	0	0	0	1	White	0	1	95
29	1	1	0	0	0	0	0	1	White	0	2	21
60	0		0	0	0	0	0	1	White	0	2	168
62	0		0	0	0	0	0	1	Black	0	2	504
27	1	0	0	0	0	0	0	1	White	0	1	1
37	1	0	0	0	0	0	1	0	White	0	2	47
36	1	0	0	0	0	0	1	1	Black	0	1	84
25	1	0	0	0	0	0	0	1	White	0	1	27
38	1	1	1	1	0	0	0	1	White	0	1	67
35	1	0	1	1	0	0	0		White	0	2	30
41	1	0	0	0	0	0	0	1	White	0	2	92
55	1	0	0	0	0	0	0	1	White	0	2	160
49	1	0	0	0	0	0	0		White	0	1	1
47	1	0	0	0	0	0	1		Black	0	1	37
33	1	0	0	0	0	0	0	1	White	0	1	79
70	1	0	0	0	0	0	0	1	White	0	1	0
25	1	0	0	0	0	0	0	0	White	0	2	17
44	1	0	0	0	0	0	1	1	White	0	2	197
40	1	1	0	0	0	0	1	0	Black	0	1	28
56	1	1	1	1	0	0	0	1	Black	0	1	90
47	0		0	0	0	0	0	0	Black	0	1	28
29	0		0	0	0	0	0	0	White	0	1	55
66	1	1	1	1	0	0	0	1	Black	0	1	74
33	1	0	1	1	0	0	1	1	Black	0	2	39
42	1	0	0	0	0	0	0		White	0	1	0
30	1	1	0	0	0	0	0		Black	0	1	6
41	1	0	0	0	0	0	0	1	White	0	1	10
27	1	0	0	0	0	0	0		Black	0	1	171
51	1	0	0	0	0	0	0	1	White	0	2	1
30	1	1	1	1	0	0	0	0	White	0	2	55
27	1	0	0	0	0	0	0	0	Black	0	1	13
56	1	0	0	0	1	1	0	1	Black	0	2	34
56	1	0	0	0	0	0	0		White	0	1	20
46	1	0	0	0	0	0	1	0	White	0	1	3
34	1	0	0	0	0	0	1	1	White	0	2	27
43	1	1	0	0	0	0	0	1	Black	0	1	2
63	1	0	0	0	0	0	0	1	White	0	1	54
30	1	0	0	0	0	0	0	1	White	0	2	34
25	1	1	0	0	0	0	0	1	White	0	1	75
42	1	0	0	0	0	0	0	0	Black	0	1	107
51	1	0	0	0	0	0	0	1	White	0	2	34
58	1	0	0	0	0	0	0	0	Black	0	1	0
34	1	0	0	0	0	0	0	1	White	0	1	217
26	1	0	0	0	0	0	1	1	Black	0	2	193
29	1	0	0	0	0	0	1	0	Asian/Pacific	0	1	91
53	1	0	0	0	0	0	0	1	White	0	2	122
34	1	1	0	0	0	0	0		Black	0	1	7
38	1	0	1	1	0	0	0	1	Black	0	1	96
34	1	1	1	1	0	0	0	0	Unknown	1	1	363
31	0		0	0	0	0	0	1	White	0	2	368
51	1	0	0	0	0	0	0	1	Hispanic	1	1	2
64	0		0	0	0	0	0	1	Black	1	2	111
24	1	0	0	0	0	0	0	1	Black	0	1	27
37	1	0	0	0	0	0	0	0	White	0	1	2
59	0		0	0	1	0	0	0	Black	0	2	258
48	0		0	0	0	0	0	0	Black	0	1	1
23	0		0	0	0	0	1	0	Asian/Pacific	0	1	55
41	1	0	0	0	0	0	0	1	White	0	1	17
33	1	0	0	0	0	0	0	1	White	0	1	137
48	1	0	0	0	0	0	0	0	Hispanic	1	1	0
21	1	0	0	0	0	0	0	1	White	0	1	22
21	1	0	0	0	0	0	0	0	Asian/Pacific	1	2	13
30	1	0	0	0	0	0	0	0	Hispanic	0	2	1
52	0		0	0	0	0	0	1	White	0	2	407
46	1	0	0	0	0	0	0	1	Hispanic	1	1	0
26.092897	1	0	0	0	0	0	1	0	Hispanic	0	2	455
43	1	0	0	0	0	0	0	1	White	0	1	27
30	1	0	0	0	0	0	0	1	Black	0	1	10
48	1	0	0	0	0	0	0	1	Black	0	2	297
27	1	0	0	0	0	0	0	0	White	0	2	27
27	1	1	0	0	0	0	1	1	Hispanic	0	1	155
48	1	0	0	0	0	0	0	0	White	0	1	14
30	1	0	0	0	0	0	0	1	Asian/Pacific	0	1	15
50	1	0	1	1	0	0	0	0	Hispanic	1	1	355
24	1	1	1	1	0	0	0	0	White	0	2	117
37	1	1	0	0	0	0	1	0	Black	0	1	23
40	1	0	0	0	0	0	0	0	White	0	2	77
51	0		0	0	0	0	0	1	Hispanic	1	2	184
45	1	0	0	0	0	0	0	1	American Indian/Other	1	1	1
21	1	0	0	0	0	0	1	1	Hispanic	0	1	154
40	1	0	0	0	0	0	0	0	Unknown	0	1	26
23	1	1	0	0	0	0	1	1	Hispanic	0	1	36
64	1	0	0	0	0	0	0	1	White	0	2	13
27	1	0	0	0	0	0	0	1	White	0	2	1
62	1	0	0	0	0	0	0	0	White	0	1	0
38	1	0	0	0	0	0	0	0	Asian/Pacific	0	1	88
34	0		0	0	0	0	0	1	White	0	2	22
28	1	1	0	0	0	0	0	0	White	0	1	1
23	1	0	1	1	0	0	1	1	White	0	2	251
41	1	0	0	0	0	0	0	1	White	0	1	18
33	1	0	0	0	0	0	0	1	White	0	1	13
40	1	1	0	0	0	0	0	0	White	0	1	0
37	1	0	0	0	0	0	1	1	White	0	2	66
27	1	0	0	0	0	0	0	0	Black	0	1	102
21	0		0	0	0	0	1	1	White	0	2	523
21	0		0	0	0	0	0	0	Black	0	2	252
26	1	1	0	0	0	0	0	1	Hispanic	0	1	1
24	0		0	0	0	0	1	0	Black	0	2	176
21	1	1	0	0	0	0	0	1	White	0	2	0
22	1	1	0	0	0	0	1	1	Hispanic	0	2	28
30	0		1	1	0	0	0	0	Black	0	2	160
53	0		0	0	0	0	0	1	Hispanic	1	2	66
49	1	0	0	0	0	0	1	0	White	0	2	56
59	1	0	0	0	0	0	0	1	White	0	1	5
22	1	0	0	0	0	0	0	0	Hispanic	0	2	27
24	1	0	0	0	0	0	0	0	Black	0	1	0
55	0		0	0	0	0	0	1	White	0	2	173
23	1	0	0	0	0	0	0	1	White	0	1	341
46	1	0	0	0	0	0	0	1	Black	0	1	2
37	1	0	0	0	0	0	0	0	Black	0	1	529
49	1	0	0	0	0	0	0	0	White	0	1	0
31	1	0	0	0	0	0	1	1	White	0	1	115
29	1	0	0	0	0	0	0	1	White	0	2	1
33	1	1	0	0	0	0	0	0	Black	0	1	64
45	1	0	0	0	0	0	0	1	Unknown	0	2	0
33	1	0	0	0	0	0	0	1	White	0	1	0
32	1	0	0	0	0	0	0	1	White	0	1	75
54	0		0	0	0	0	0	1	Black	0	2	446
61	1	0	0	0	0	0	1	0	Black	0	1	446
28	1	0	0	0	0	0	0	1	Hispanic	0	2	0
68	1	0	0	0	0	0	0	1	Hispanic	1	2	55
43	1	0	0	0	0	0	0	1	White	0	2	21
32	1	0	0	0	0	0	0	0	Black	0	2	44
21	1	1	0	0	0	0	0	0	Black	0	1	129
36	1	1	0	0	0	0	0	1	Hispanic	1	2	279
43	1	0	1	1	0	0	1	0	Black	0	2	186
42	1	0	0	0	0	0	0	1	White	0	1	0
29	0		0	0	0	0	0	0	Hispanic	0	2	31
33	1	1	0	0	0	0	0	1	Black	0	2	36
25	1	0	0	0	0	0	0	0	White	0	2	91
21	0		1	1	0	0	0	1	White	0	2	276
29	0		1	1	0	0	1	1	Hispanic	0	2	140
32	0		0	0	0	0	1	0	Hispanic	0	2	98
24	1	0	0	0	0	0	0	1	Black	0	1	30
55	1	0	0	0	0	0	1	1	White	0	1	191
26	1	1	1	1	0	0	1	1	Hispanic	0	1	81
27	1	0	0	0	0	0	0	0	Hispanic	0	1	0
44	1	0	0	0	0	0	0	1	White	0	1	14
35	1	0	0	0	0	0	0	1	White	0	1	0
34	1	0	0	0	0	0	0	1	White	0	1	0
25	1	1	0	0	0	0	0	1	Hispanic	0	2	106
36	1	1	1	1	0	0	0	1	White	0	1	195
23	0		0	0	0	0	0	0	Hispanic	0	2	646
41	1	0	0	0	0	0	0	1	White	0	1	120
39	1	1	0	0	0	0	0	0	Hispanic	1	2	82
34	1	1	0	0	0	0	0	0	White	0	1	0
44	1	0	0	0	0	0	0	1	White	0	1	0
34	1	0	0	0	0	0	0	0	White	0	2	6
23	1	1	0	0	0	0	1	1	Hispanic	0	2	225
20	1	0	0	0	0	0	0	1	White	0	2	4
25	1	1	0	0	0	0	0	1	White	0	2	127
52	1	0	0	0	0	0	0	0	White	0	1	38
41	1	0	0	0	0	0	0	1	White	0	1	70
28	1	0	0	0	0	0	0	0	Hispanic	1	1	87
41	1	0	0	0	0	0	0	1	White	0	1	70
46	1	0	0	0	0	0	0	0	White	0	2	467
21	1	0	0	0	0	0	0	0	Black	0	2	9
24	1	1	1	1	0	0	0	1	Black	0	1	128
40	0		0	0	0	0	1	1	White	0	2	216
43	0		0	0	0	0	0	0	White	0	2	56
35	1	0	0	0	0	0	0	1	Hispanic	1	2	29
26	1	0	0	0	0	0	0	0	White	0	1	73
42	1	0	0	0	0	0	0	1	Black	1	1	22
30	1	0	1	1	0	0	0	1	White	0	2	107
48	1	0	0	0	0	0	0	1	White	0	1	123
32	1	1	0	0	0	0	0	1	White	1	2	41
29	1	1	0	0	0	0	0	0	Black	0	2	83
65	1	0	0	0	0	0	0	1	Hispanic	1	1	89
39	1	0	0	0	0	0	1	0	Hispanic	1	1	102
22	1	0	0	0	0	0	1	1	Black	0	1	409
30	1	0	0	0	0	0	1	1	Hispanic	0	1	143
39	1	1	0	0	0	0	0	1	White	0	1	20
30	1	1	0	0	0	0	0	1	White	0	1	0
24	1	0	0	0	0	0	1	0	Hispanic	1	2	148
50	1	0	0	0	0	0	0	0	White	0	2	75
52	1	0	0	0	0	0	0	1	White	0	2	127
31	1	0	0	0	0	0	0	0	White	0	2	0
50	1	0	0	0	0	0	0	0	Hispanic	1	1	84
35	1	0	0	0	0	0	0	0	White	0	1	107
27	1	1	0	0	0	0	0	0	White	0	1	6
29	1	1	0	0	0	0	0	1	Hispanic	1	1	1
28	1	0	0	0	0	0	0	0	Black	0	1	3
22	1	0	0	0	0	0	1	0	Black	1	2	1
55	1	0	0	0	0	0	0	1	Black	0	1	189
29	1	0	0	0	0	0	0	1	Black	0	1	160
48	0		0	0	0	0	0	1	White	0	2	456
26	1	0	1	1	0	0	1	1	Hispanic	0	2	413
28	0		1	1	0	0	0	0	Black	0	2	139
20	1	0	1	1	0	0	0	1	Black	0	2	27
44	1	0	0	0	0	0	0	0	White	0	1	6
35	1	0	0	0	0	0	0	1	White	0	2	325
43	1	0	0	0	0	0	0	1	White	0	1	39
58	1	0	0	0	0	0	0	1	White	0	1	135
20	1	0	0	0	0	0	0	0	White	0	2	11
32	1	0	0	0	0	0	0	1	White	0	2	44
56	1	0	0	0	0	0	0	1	White	0	1	28
28	1	1	0	0	0	0	0	1	Hispanic	0	1	1
54	1	0	0	0	0	0	0	1	White	0	1	0
27	1	0	0	0	0	0	0	1	White	0	2	115
30	1	0	0	0	0	0	1	1	Hispanic	1	1	49
22	1	0	0	0	0	0	0	1	Hispanic	0	2	1
57	1	0	0	0	0	0	0	0	Black	1	1	55
21	1	0	0	0	0	0	1	1	Hispanic	0	2	91
40	1	1	0	0	0	0	0	1	Hispanic	1	1	68
66	1	0	0	0	0	0	0	1	White	0	1	606
27	1	0	0	0	0	0	0	0	Black	0	2	22
32	1	0	0	0	0	0	0	0	Black	0	1	155
57	1	0	0	0	0	0	0	1	Asian/Pacific	1	1	19
36	1	1	0	0	0	0	0		Black	0	1	0
44	1	0	0	0	0	0	0	1	White	0	2	0
43	1	0	0	0	0	0	0	1	White	0	2	17
28	1	0	0	0	0	0	0	1	Black	0	1	0
24	1	0	0	0	0	0	0	1	Hispanic	0	1	88
36	1	1	0	0	0	0	0	1	White	0	1	3
55	1	0	0	0	0	0	0	1	Black	0	2	0
22	1	0	0	0	0	0	1	0	Asian/Pacific	0	1	561
22	1	0	0	0	0	0	0	0	Asian/Pacific	0	1	460
53	1	0	0	0	0	0	0	0	White	0	2	0
47	1	0	0	0	0	0	0	1	White	0	1	112
32	1	0	0	0	0	0	0	1	White	0	1	0
32	0		0	0	0	0	0		White	0	1	4
43	0		0	0	0	0	0	1	White	0	2	145
38	0		1	1	0	0	0	0	White	0	2	344
20	1	0	0	0	0	0	0	0	Hispanic	1	1	1
21	1	0	0	0	0	0	0	0	White	0	2	32
26	1	0	0	0	0	0	0	0	Hispanic	0	1	24
20	1	0	0	0	0	0	0	1	Black	0	2	30
32	1	1	0	0	0	0	0	1	Hispanic	1	1	611
28	1	1	1	1	0	0	0	0	White	0	1	92
32	1	0	0	0	0	0	0	1	Hispanic	0	1	86
62	1	0	0	0	0	0	0	1	White	0	2	393
47	1	0	0	0	0	0	0	1	White	0	2	20
32	1	0	0	0	0	0	1	0	Hispanic	0	1	150
25	0		0	0	0	0	0	1	White	0	2	276
43	1	0	1	1	0	0	0	1	Hispanic	0	1	184
31	0		0	0	0	0	0	0	White	0	2	174
40	1	0	0	0	0	0	0	0	White	0	1	26
63	1	1	1	1	0	0	0	1	White	0	1	143
32	0		1	1	0	0	0	0	White	0	2	34
46	0		0	0	0	0	1	1	Hispanic	1	2	223
28	1	0	0	0	0	0	0	0	White	0	2	92
26	1	0	0	0	0	0	0	0	Hispanic	0	2	0
63	1	0	0	0	0	0	0	1	White	0	1	13
38	1	0	0	0	0	0	0	1	Hispanic	1	1	51
48	1	1	1	1	0	0	0	0	Hispanic	1	1	237
37	1	0	0	0	0	0	0	0	White	0	1	38
33	1	0	0	0	0	0	0	1	White	1	1	0
23	1	1	0	0	0	0	0	1	Hispanic	0	2	23
73	1	1	1	1	0	0	0	0	Asian/Pacific	1	1	322
27	0		0	0	0	0	1	1	White	0	2	135
20	1	0	0	0	0	0	1	0	Hispanic	0	1	87
25	1	1	0	0	0	0	0	1	White	0	1	28
25	1	0	0	0	0	0	0	0	White	0	2	22
37	0		0	0	0	0	0	1	Hispanic	0	2	110
22	1	1	0	0	0	0	0	1	Hispanic	0	2	201
23	1	0	0	0	0	0	0	0	White	0	2	62
28	1	1	0	0	0	0	0	0	White	0	2	193
31	1	0	0	0	0	0	1	1	White	0	1	74
29	1	1	1	1	0	0	0	0	Black	0	1	168
20	1	0	0	0	0	0	1	1	Black	0	2	58
36	1	1	0	0	0	0	0	0	White	0	1	62
34	1	0	0	0	0	0	0	1	White	0	1	31
51	1	0	0	0	0	0	0	1	White	0	1	6
28	1	0	0	0	0	0	0		Hispanic	0	1	90
32	1	0	0	0	0	0	1	1	White	0	2	65
57	1	0	0	0	0	0	0		White	0	1	29
27	1	0	0	0	0	0	0	0	Black	0	2	17
55	1	0	0	0	0	0	1	0	White	0	1	21
24	1	1	1	1	0	0	1	0	White	0	1	563
21	0		0	0	0	0	0		Black	0	1	9
37	1	0	0	0	0	0	0		Hispanic	1	1	36
20	1	0	0	0	0	0	1	1	Black	0	2	111
26	0		0	0	0	0	1	1	White	0	2	68
26	1	1	0	0	0	0	0	1	White	0	1	13
40	1	0	0	0	0	0	0		White	0	1	0
30	1	0	0	0	0	0	0	0	White	0	1	0
35	1	0	0	0	0	0	1	1	White	0	1	74
21	1	0	0	0	0	0	0	1	White	0	1	2
36	1	0	0	0	0	0	0	1	White	0	1	0
34	1	0	0	0	0	0	0	0	Black	0	1	2
29	1	1	0	0	0	0	0	1	White	0	1	24
43	0		0	0	0	0	0	1	White	0	2	107
22	0		0	0	0	0	0		Black	0	1	29
40	1	0	0	0	0	0	0	0	White	0	1	75
20	1	1	0	0	0	0	0	0	Hispanic	0	2	54
21	1	0	0	0	0	0	0	1	Hispanic	0	2	349
51	1	0	0	0	0	0	0	1	White	0	1	7
22	1	0	0	0	0	0	0	1	Black	0	2	6
29	1	0	0	0	0	0	0	0	Black	0	1	0
32	1	0	0	0	0	0	0	1	White	0	1	55
28	0		0	0	0	0	0	0	White	0	2	0
40	1	0	0	0	0	0	0	1	White	0	1	48
33	1	1	0	0	0	0	0	0	White	0	1	4
43	1	0	0	0	0	0	0	1	Hispanic	0	1	0
28	1	0	0	0	0	0	1	1	White	0	1	75
21	1	1	1	1	0	0	0	1	White	0	1	110
35	1	0	0	0	0	0	0	1	White	0	1	12
38	1	0	0	0	0	0	0	1	White	0	1	0
41	1	0	0	0	0	0	0	0	White	0	1	9
[truncated: 1,605 more rows]
